# Supplementary material for: Deciphering the Significance of Platelet‐Derived Chloride Ion Channel Gene (BEST3) Through Platelet‐Related Subtypes Mining for Non‐Small Cell Lung Cancer
Source: J Cell Mol Med. 2024 Dec 21;28(24):e70233. doi: 10.1111/jcmm.70233 (PMC11662966; doi:10.1111/jcmm.70233)
Supplement: Supplementary file 1 — Appendix S1 [file JCMM-28-e70233-s001.zip]

Archive with 3 entries (3 files):
- Supplementary Material Table 1.xlsx
- Supplementary Material Table 2.xlsx
- 3_Supplementary Material.pdf
