# Supplementary material for: Deciphering the Significance of Platelet‐Derived Chloride Ion Channel Gene (BEST3) Through Platelet‐Related Subtypes Mining for Non‐Small Cell Lung Cancer
Source: J Cell Mol Med. 2024 Dec 21;28(24):e70233. doi: 10.1111/jcmm.70233 (PMC11662966; doi:10.1111/jcmm.70233)
Supplement: Supplementary file 1 — Appendix S1 [file JCMM-28-e70233-s001.zip › Supplementary Material Table 1.xlsx]

## Sheet: Cluster id
sample	NSCLC-Cluster
TCGA-05-4250-01	Cluster1
TCGA-05-4382-01	Cluster1
TCGA-05-4384-01	Cluster2
TCGA-05-4389-01	Cluster1
TCGA-05-4390-01	Cluster1
TCGA-05-4396-01	Cluster2
TCGA-05-4397-01	Cluster1
TCGA-05-4398-01	Cluster1
TCGA-05-4402-01	Cluster1
TCGA-05-4403-01	Cluster2
TCGA-05-4405-01	Cluster2
TCGA-05-4415-01	Cluster1
TCGA-05-4417-01	Cluster2
TCGA-05-4418-01	Cluster1
TCGA-05-4420-01	Cluster1
TCGA-05-4422-01	Cluster1
TCGA-05-4424-01	Cluster2
TCGA-05-4425-01	Cluster2
TCGA-05-4426-01	Cluster2
TCGA-05-4427-01	Cluster2
TCGA-05-4430-01	Cluster1
TCGA-05-4432-01	Cluster1
TCGA-05-4433-01	Cluster2
TCGA-05-4434-01	Cluster1
TCGA-05-5420-01	Cluster1
TCGA-05-5423-01	Cluster2
TCGA-05-5425-01	Cluster1
TCGA-05-5428-01	Cluster2
TCGA-05-5429-01	Cluster1
TCGA-05-5715-01	Cluster2
TCGA-18-3407-01	Cluster1
TCGA-18-3408-01	Cluster1
TCGA-18-3409-01	Cluster1
TCGA-18-3410-01	Cluster3
TCGA-18-3411-01	Cluster3
TCGA-18-3412-01	Cluster3
TCGA-18-3414-01	Cluster1
TCGA-18-3415-01	Cluster1
TCGA-18-3416-01	Cluster3
TCGA-18-3417-01	Cluster1
TCGA-18-3419-01	Cluster3
TCGA-18-3421-01	Cluster1
TCGA-18-4083-01	Cluster3
TCGA-18-4086-01	Cluster3
TCGA-18-4721-01	Cluster3
TCGA-18-5592-01	Cluster3
TCGA-18-5595-01	Cluster3
TCGA-21-1070-01	Cluster1
TCGA-21-1071-01	Cluster3
TCGA-21-1072-01	Cluster3
TCGA-21-1075-01	Cluster3
TCGA-21-1076-01	Cluster1
TCGA-21-1077-01	Cluster3
TCGA-21-1078-01	Cluster1
TCGA-21-1079-01	Cluster3
TCGA-21-1080-01	Cluster1
TCGA-21-1081-01	Cluster3
TCGA-21-1082-01	Cluster3
TCGA-21-1083-01	Cluster1
TCGA-21-5782-01	Cluster3
TCGA-21-5783-01	Cluster3
TCGA-21-5784-01	Cluster1
TCGA-21-5786-01	Cluster3
TCGA-21-5787-01	Cluster1
TCGA-21-A5DI-01	Cluster3
TCGA-22-0940-01	Cluster1
TCGA-22-0944-01	Cluster3
TCGA-22-1000-01	Cluster1
TCGA-22-1002-01	Cluster1
TCGA-22-1005-01	Cluster2
TCGA-22-1011-01	Cluster3
TCGA-22-1012-01	Cluster3
TCGA-22-1016-01	Cluster1
TCGA-22-1017-01	Cluster1
TCGA-22-4591-01	Cluster1
TCGA-22-4593-01	Cluster3
TCGA-22-4594-01	Cluster1
TCGA-22-4595-01	Cluster3
TCGA-22-4596-01	Cluster2
TCGA-22-4599-01	Cluster3
TCGA-22-4601-01	Cluster3
TCGA-22-4604-01	Cluster3
TCGA-22-4605-01	Cluster1
TCGA-22-4607-01	Cluster1
TCGA-22-4609-01	Cluster1
TCGA-22-4613-01	Cluster3
TCGA-22-5471-01	Cluster3
TCGA-22-5472-01	Cluster1
TCGA-22-5473-01	Cluster1
TCGA-22-5474-01	Cluster1
TCGA-22-5477-01	Cluster3
TCGA-22-5478-01	Cluster1
TCGA-22-5479-01	Cluster3
TCGA-22-5480-01	Cluster1
TCGA-22-5481-01	Cluster3
TCGA-22-5482-01	Cluster3
TCGA-22-5483-01	Cluster1
TCGA-22-5485-01	Cluster1
TCGA-22-5489-01	Cluster1
TCGA-22-5491-01	Cluster3
TCGA-22-5492-01	Cluster1
TCGA-22-A5C4-01	Cluster1
TCGA-33-4532-01	Cluster1
TCGA-33-4533-01	Cluster3
TCGA-33-4538-01	Cluster1
TCGA-33-4547-01	Cluster1
TCGA-33-4566-01	Cluster1
TCGA-33-4582-01	Cluster3
TCGA-33-4583-01	Cluster3
TCGA-33-4586-01	Cluster3
TCGA-33-4587-01	Cluster3
TCGA-33-4589-01	Cluster1
TCGA-33-6737-01	Cluster1
TCGA-33-6738-01	Cluster3
TCGA-33-A4WN-01	Cluster3
TCGA-33-A5GW-01	Cluster1
TCGA-33-AAS8-01	Cluster3
TCGA-33-AASB-01	Cluster3
TCGA-33-AASD-01	Cluster3
TCGA-33-AASI-01	Cluster1
TCGA-33-AASJ-01	Cluster3
TCGA-33-AASL-01	Cluster3
TCGA-34-2596-01	Cluster3
TCGA-34-2600-01	Cluster1
TCGA-34-2608-01	Cluster1
TCGA-34-5231-01	Cluster3
TCGA-34-5232-01	Cluster1
TCGA-34-5234-01	Cluster1
TCGA-34-5236-01	Cluster3
TCGA-34-5239-01	Cluster3
TCGA-34-5240-01	Cluster3
TCGA-34-5241-01	Cluster1
TCGA-34-5927-01	Cluster3
TCGA-34-5928-01	Cluster3
TCGA-34-5929-01	Cluster3
TCGA-34-7107-01	Cluster3
TCGA-34-8454-01	Cluster1
TCGA-34-8455-01	Cluster1
TCGA-34-8456-01	Cluster3
TCGA-34-A5IX-01	Cluster3
TCGA-35-3615-01	Cluster2
TCGA-35-4122-01	Cluster1
TCGA-35-4123-01	Cluster1
TCGA-35-5375-01	Cluster1
TCGA-37-3783-01	Cluster1
TCGA-37-3789-01	Cluster1
TCGA-37-3792-01	Cluster1
TCGA-37-4129-01	Cluster1
TCGA-37-4130-01	Cluster1
TCGA-37-4132-01	Cluster3
TCGA-37-4133-01	Cluster1
TCGA-37-4135-01	Cluster3
TCGA-37-4141-01	Cluster3
TCGA-37-5819-01	Cluster3
TCGA-37-A5EL-01	Cluster3
TCGA-37-A5EM-01	Cluster3
TCGA-37-A5EN-01	Cluster3
TCGA-38-4625-01	Cluster1
TCGA-38-4626-01	Cluster2
TCGA-38-4627-01	Cluster1
TCGA-38-4628-01	Cluster2
TCGA-38-4629-01	Cluster2
TCGA-38-4630-01	Cluster3
TCGA-38-4631-01	Cluster1
TCGA-38-4632-01	Cluster1
TCGA-38-6178-01	Cluster1
TCGA-38-7271-01	Cluster2
TCGA-38-A44F-01	Cluster2
TCGA-39-5011-01	Cluster1
TCGA-39-5019-01	Cluster1
TCGA-39-5021-01	Cluster3
TCGA-39-5022-01	Cluster1
TCGA-39-5024-01	Cluster1
TCGA-39-5027-01	Cluster1
TCGA-39-5028-01	Cluster1
TCGA-39-5029-01	Cluster1
TCGA-39-5030-01	Cluster1
TCGA-39-5031-01	Cluster1
TCGA-39-5034-01	Cluster3
TCGA-39-5035-01	Cluster1
TCGA-39-5036-01	Cluster1
TCGA-39-5037-01	Cluster3
TCGA-39-5039-01	Cluster1
TCGA-39-5040-01	Cluster3
TCGA-43-2576-01	Cluster3
TCGA-43-2578-01	Cluster1
TCGA-43-2581-01	Cluster1
TCGA-43-3394-01	Cluster1
TCGA-43-3920-01	Cluster1
TCGA-43-5668-01	Cluster1
TCGA-43-5670-01	Cluster3
TCGA-43-6143-01	Cluster3
TCGA-43-6647-01	Cluster1
TCGA-43-6770-01	Cluster3
TCGA-43-6771-01	Cluster3
TCGA-43-6773-01	Cluster3
TCGA-43-7656-01	Cluster3
TCGA-43-7657-01	Cluster3
TCGA-43-7658-01	Cluster1
TCGA-43-8115-01	Cluster3
TCGA-43-8116-01	Cluster1
TCGA-43-8118-01	Cluster1
TCGA-43-A474-01	Cluster3
TCGA-43-A475-01	Cluster3
TCGA-43-A56U-01	Cluster1
TCGA-43-A56V-01	Cluster3
TCGA-44-2655-01	Cluster2
TCGA-44-2656-01	Cluster2
TCGA-44-2657-01	Cluster2
TCGA-44-2659-01	Cluster2
TCGA-44-2661-01	Cluster2
TCGA-44-2662-01	Cluster1
TCGA-44-2665-01	Cluster2
TCGA-44-2666-01	Cluster2
TCGA-44-2668-01	Cluster1
TCGA-44-3396-01	Cluster1
TCGA-44-3398-01	Cluster2
TCGA-44-3917-01	Cluster2
TCGA-44-3918-01	Cluster2
TCGA-44-3919-01	Cluster2
TCGA-44-4112-01	Cluster2
TCGA-44-5643-01	Cluster3
TCGA-44-5644-01	Cluster1
TCGA-44-5645-01	Cluster2
TCGA-44-6145-01	Cluster2
TCGA-44-6146-01	Cluster2
TCGA-44-6147-01	Cluster2
TCGA-44-6148-01	Cluster2
TCGA-44-6774-01	Cluster1
TCGA-44-6775-01	Cluster2
TCGA-44-6776-01	Cluster2
TCGA-44-6777-01	Cluster2
TCGA-44-6778-01	Cluster1
TCGA-44-6779-01	Cluster1
TCGA-44-7659-01	Cluster2
TCGA-44-7660-01	Cluster3
TCGA-44-7661-01	Cluster2
TCGA-44-7662-01	Cluster1
TCGA-44-7667-01	Cluster3
TCGA-44-7669-01	Cluster1
TCGA-44-7670-01	Cluster1
TCGA-44-7671-01	Cluster2
TCGA-44-7672-01	Cluster2
TCGA-44-8117-01	Cluster1
TCGA-44-8119-01	Cluster1
TCGA-44-8120-01	Cluster2
TCGA-44-A479-01	Cluster1
TCGA-44-A47A-01	Cluster2
TCGA-44-A47B-01	Cluster2
TCGA-44-A47G-01	Cluster2
TCGA-44-A4SS-01	Cluster1
TCGA-44-A4SU-01	Cluster2
TCGA-46-3765-01	Cluster1
TCGA-46-3766-01	Cluster1
TCGA-46-3767-01	Cluster1
TCGA-46-3768-01	Cluster3
TCGA-46-3769-01	Cluster1
TCGA-46-6025-01	Cluster3
TCGA-46-6026-01	Cluster3
TCGA-49-4486-01	Cluster1
TCGA-49-4487-01	Cluster1
TCGA-49-4488-01	Cluster1
TCGA-49-4490-01	Cluster2
TCGA-49-4494-01	Cluster1
TCGA-49-4501-01	Cluster2
TCGA-49-4505-01	Cluster2
TCGA-49-4506-01	Cluster1
TCGA-49-4507-01	Cluster1
TCGA-49-4510-01	Cluster1
TCGA-49-4512-01	Cluster2
TCGA-49-4514-01	Cluster1
TCGA-49-6742-01	Cluster1
TCGA-49-6743-01	Cluster1
TCGA-49-6744-01	Cluster2
TCGA-49-6745-01	Cluster2
TCGA-49-6761-01	Cluster2
TCGA-49-6767-01	Cluster1
TCGA-49-AAQV-01	Cluster1
TCGA-49-AAR0-01	Cluster2
TCGA-49-AAR2-01	Cluster1
TCGA-49-AAR3-01	Cluster3
TCGA-49-AAR4-01	Cluster1
TCGA-49-AAR9-01	Cluster3
TCGA-49-AARE-01	Cluster3
TCGA-49-AARN-01	Cluster2
TCGA-49-AARO-01	Cluster2
TCGA-49-AARQ-01	Cluster3
TCGA-49-AARR-01	Cluster2
TCGA-4B-A93V-01	Cluster1
TCGA-50-5044-01	Cluster2
TCGA-50-5045-01	Cluster2
TCGA-50-5049-01	Cluster2
TCGA-50-5051-01	Cluster1
TCGA-50-5055-01	Cluster2
TCGA-50-5066-01	Cluster1
TCGA-50-5068-01	Cluster2
TCGA-50-5072-01	Cluster1
TCGA-50-5930-01	Cluster2
TCGA-50-5931-01	Cluster3
TCGA-50-5932-01	Cluster2
TCGA-50-5933-01	Cluster2
TCGA-50-5935-01	Cluster2
TCGA-50-5936-01	Cluster1
TCGA-50-5939-01	Cluster1
TCGA-50-5941-01	Cluster2
TCGA-50-5942-01	Cluster2
TCGA-50-5944-01	Cluster2
TCGA-50-5946-01	Cluster1
TCGA-50-6590-01	Cluster3
TCGA-50-6591-01	Cluster3
TCGA-50-6592-01	Cluster1
TCGA-50-6593-01	Cluster2
TCGA-50-6594-01	Cluster3
TCGA-50-6595-01	Cluster1
TCGA-50-6597-01	Cluster2
TCGA-50-6673-01	Cluster2
TCGA-50-7109-01	Cluster1
TCGA-50-8457-01	Cluster2
TCGA-50-8459-01	Cluster2
TCGA-50-8460-01	Cluster2
TCGA-51-4079-01	Cluster1
TCGA-51-4080-01	Cluster1
TCGA-51-4081-01	Cluster3
TCGA-51-6867-01	Cluster3
TCGA-52-7622-01	Cluster1
TCGA-52-7809-01	Cluster1
TCGA-52-7810-01	Cluster3
TCGA-52-7811-01	Cluster1
TCGA-52-7812-01	Cluster1
TCGA-53-7624-01	Cluster3
TCGA-53-7626-01	Cluster2
TCGA-53-7813-01	Cluster1
TCGA-53-A4EZ-01	Cluster1
TCGA-55-1592-01	Cluster1
TCGA-55-1594-01	Cluster1
TCGA-55-1595-01	Cluster2
TCGA-55-1596-01	Cluster1
TCGA-55-5899-01	Cluster1
TCGA-55-6543-01	Cluster2
TCGA-55-6642-01	Cluster2
TCGA-55-6712-01	Cluster2
TCGA-55-6968-01	Cluster1
TCGA-55-6969-01	Cluster1
TCGA-55-6970-01	Cluster1
TCGA-55-6971-01	Cluster2
TCGA-55-6972-01	Cluster1
TCGA-55-6975-01	Cluster3
TCGA-55-6978-01	Cluster1
TCGA-55-6979-01	Cluster2
TCGA-55-6980-01	Cluster2
TCGA-55-6981-01	Cluster1
TCGA-55-6982-01	Cluster2
TCGA-55-6983-01	Cluster2
TCGA-55-6984-01	Cluster1
TCGA-55-6985-01	Cluster2
TCGA-55-6986-01	Cluster2
TCGA-55-6987-01	Cluster1
TCGA-55-7227-01	Cluster2
TCGA-55-7281-01	Cluster2
TCGA-55-7283-01	Cluster2
TCGA-55-7284-01	Cluster2
TCGA-55-7570-01	Cluster3
TCGA-55-7573-01	Cluster2
TCGA-55-7574-01	Cluster2
TCGA-55-7576-01	Cluster2
TCGA-55-7724-01	Cluster1
TCGA-55-7725-01	Cluster2
TCGA-55-7726-01	Cluster1
TCGA-55-7727-01	Cluster2
TCGA-55-7728-01	Cluster2
TCGA-55-7815-01	Cluster2
TCGA-55-7816-01	Cluster2
TCGA-55-7903-01	Cluster2
TCGA-55-7907-01	Cluster3
TCGA-55-7910-01	Cluster1
TCGA-55-7911-01	Cluster2
TCGA-55-7913-01	Cluster1
TCGA-55-7914-01	Cluster2
TCGA-55-7994-01	Cluster2
TCGA-55-7995-01	Cluster3
TCGA-55-8085-01	Cluster1
TCGA-55-8087-01	Cluster2
TCGA-55-8089-01	Cluster2
TCGA-55-8090-01	Cluster2
TCGA-55-8091-01	Cluster2
TCGA-55-8092-01	Cluster1
TCGA-55-8094-01	Cluster1
TCGA-55-8096-01	Cluster1
TCGA-55-8097-01	Cluster2
TCGA-55-8203-01	Cluster2
TCGA-55-8204-01	Cluster1
TCGA-55-8205-01	Cluster2
TCGA-55-8206-01	Cluster2
TCGA-55-8207-01	Cluster2
TCGA-55-8208-01	Cluster2
TCGA-55-8299-01	Cluster2
TCGA-55-8301-01	Cluster2
TCGA-55-8302-01	Cluster1
TCGA-55-8505-01	Cluster1
TCGA-55-8506-01	Cluster2
TCGA-55-8507-01	Cluster1
TCGA-55-8508-01	Cluster1
TCGA-55-8510-01	Cluster2
TCGA-55-8511-01	Cluster2
TCGA-55-8512-01	Cluster1
TCGA-55-8513-01	Cluster2
TCGA-55-8514-01	Cluster2
TCGA-55-8614-01	Cluster1
TCGA-55-8615-01	Cluster1
TCGA-55-8616-01	Cluster2
TCGA-55-8619-01	Cluster2
TCGA-55-8620-01	Cluster1
TCGA-55-8621-01	Cluster2
TCGA-55-A48X-01	Cluster2
TCGA-55-A48Y-01	Cluster1
TCGA-55-A48Z-01	Cluster2
TCGA-55-A490-01	Cluster2
TCGA-55-A491-01	Cluster2
TCGA-55-A492-01	Cluster2
TCGA-55-A493-01	Cluster3
TCGA-55-A494-01	Cluster3
TCGA-55-A4DF-01	Cluster1
TCGA-55-A4DG-01	Cluster2
TCGA-55-A57B-01	Cluster2
TCGA-56-1622-01	Cluster1
TCGA-56-5897-01	Cluster3
TCGA-56-5898-01	Cluster1
TCGA-56-6545-01	Cluster1
TCGA-56-7221-01	Cluster1
TCGA-56-7222-01	Cluster1
TCGA-56-7223-01	Cluster3
TCGA-56-7579-01	Cluster3
TCGA-56-7580-01	Cluster3
TCGA-56-7582-01	Cluster3
TCGA-56-7730-01	Cluster3
TCGA-56-7731-01	Cluster1
TCGA-56-7822-01	Cluster1
TCGA-56-7823-01	Cluster3
TCGA-56-8082-01	Cluster1
TCGA-56-8083-01	Cluster3
TCGA-56-8201-01	Cluster3
TCGA-56-8304-01	Cluster1
TCGA-56-8305-01	Cluster3
TCGA-56-8307-01	Cluster1
TCGA-56-8308-01	Cluster3
TCGA-56-8309-01	Cluster1
TCGA-56-8503-01	Cluster3
TCGA-56-8504-01	Cluster3
TCGA-56-8622-01	Cluster3
TCGA-56-8623-01	Cluster2
TCGA-56-8624-01	Cluster1
TCGA-56-8625-01	Cluster3
TCGA-56-8626-01	Cluster1
TCGA-56-8628-01	Cluster1
TCGA-56-8629-01	Cluster3
TCGA-56-A49D-01	Cluster1
TCGA-56-A4BW-01	Cluster3
TCGA-56-A4BX-01	Cluster3
TCGA-56-A4BY-01	Cluster1
TCGA-56-A4ZJ-01	Cluster1
TCGA-56-A4ZK-01	Cluster3
TCGA-56-A5DR-01	Cluster3
TCGA-56-A5DS-01	Cluster1
TCGA-56-A62T-01	Cluster3
TCGA-58-8386-01	Cluster1
TCGA-58-8387-01	Cluster3
TCGA-58-8388-01	Cluster1
TCGA-58-8390-01	Cluster1
TCGA-58-8391-01	Cluster3
TCGA-58-8392-01	Cluster1
TCGA-58-8393-01	Cluster1
TCGA-58-A46J-01	Cluster1
TCGA-58-A46K-01	Cluster3
TCGA-58-A46L-01	Cluster3
TCGA-58-A46M-01	Cluster3
TCGA-58-A46N-01	Cluster3
TCGA-60-2695-01	Cluster1
TCGA-60-2696-01	Cluster1
TCGA-60-2697-01	Cluster2
TCGA-60-2698-01	Cluster1
TCGA-60-2703-01	Cluster3
TCGA-60-2704-01	Cluster1
TCGA-60-2706-01	Cluster1
TCGA-60-2707-01	Cluster1
TCGA-60-2708-01	Cluster3
TCGA-60-2709-01	Cluster3
TCGA-60-2710-01	Cluster1
TCGA-60-2711-01	Cluster3
TCGA-60-2712-01	Cluster1
TCGA-60-2713-01	Cluster3
TCGA-60-2714-01	Cluster1
TCGA-60-2715-01	Cluster1
TCGA-60-2716-01	Cluster1
TCGA-60-2719-01	Cluster1
TCGA-60-2720-01	Cluster1
TCGA-60-2721-01	Cluster3
TCGA-60-2722-01	Cluster3
TCGA-60-2723-01	Cluster1
TCGA-60-2724-01	Cluster3
TCGA-60-2725-01	Cluster1
TCGA-60-2726-01	Cluster3
TCGA-62-8394-01	Cluster1
TCGA-62-8395-01	Cluster2
TCGA-62-8397-01	Cluster2
TCGA-62-8398-01	Cluster1
TCGA-62-8399-01	Cluster2
TCGA-62-8402-01	Cluster1
TCGA-62-A46O-01	Cluster1
TCGA-62-A46P-01	Cluster2
TCGA-62-A46R-01	Cluster2
TCGA-62-A46S-01	Cluster2
TCGA-62-A46U-01	Cluster2
TCGA-62-A46Y-01	Cluster2
TCGA-62-A470-01	Cluster2
TCGA-62-A471-01	Cluster1
TCGA-62-A472-01	Cluster2
TCGA-63-6202-01	Cluster1
TCGA-63-7020-01	Cluster1
TCGA-63-7021-01	Cluster3
TCGA-63-7022-01	Cluster3
TCGA-63-7023-01	Cluster3
TCGA-63-A5MB-01	Cluster3
TCGA-63-A5MG-01	Cluster1
TCGA-63-A5MH-01	Cluster3
TCGA-63-A5MI-01	Cluster3
TCGA-63-A5MJ-01	Cluster3
TCGA-63-A5ML-01	Cluster3
TCGA-63-A5MM-01	Cluster1
TCGA-63-A5MN-01	Cluster1
TCGA-63-A5MP-01	Cluster3
TCGA-63-A5MR-01	Cluster3
TCGA-63-A5MS-01	Cluster1
TCGA-63-A5MT-01	Cluster3
TCGA-63-A5MV-01	Cluster3
TCGA-63-A5MW-01	Cluster3
TCGA-63-A5MY-01	Cluster3
TCGA-64-1676-01	Cluster1
TCGA-64-1677-01	Cluster1
TCGA-64-1678-01	Cluster1
TCGA-64-1679-01	Cluster1
TCGA-64-1680-01	Cluster2
TCGA-64-1681-01	Cluster2
TCGA-64-5774-01	Cluster1
TCGA-64-5775-01	Cluster1
TCGA-64-5778-01	Cluster2
TCGA-64-5779-01	Cluster1
TCGA-64-5781-01	Cluster1
TCGA-64-5815-01	Cluster2
TCGA-66-2727-01	Cluster1
TCGA-66-2734-01	Cluster1
TCGA-66-2737-01	Cluster3
TCGA-66-2742-01	Cluster1
TCGA-66-2744-01	Cluster1
TCGA-66-2753-01	Cluster1
TCGA-66-2754-01	Cluster1
TCGA-66-2755-01	Cluster3
TCGA-66-2756-01	Cluster1
TCGA-66-2757-01	Cluster1
TCGA-66-2758-01	Cluster3
TCGA-66-2759-01	Cluster3
TCGA-66-2763-01	Cluster1
TCGA-66-2765-01	Cluster1
TCGA-66-2766-01	Cluster3
TCGA-66-2767-01	Cluster1
TCGA-66-2768-01	Cluster3
TCGA-66-2769-01	Cluster1
TCGA-66-2770-01	Cluster3
TCGA-66-2771-01	Cluster1
TCGA-66-2773-01	Cluster1
TCGA-66-2777-01	Cluster1
TCGA-66-2778-01	Cluster1
TCGA-66-2780-01	Cluster1
TCGA-66-2781-01	Cluster3
TCGA-66-2782-01	Cluster1
TCGA-66-2783-01	Cluster1
TCGA-66-2785-01	Cluster1
TCGA-66-2786-01	Cluster1
TCGA-66-2787-01	Cluster3
TCGA-66-2788-01	Cluster1
TCGA-66-2789-01	Cluster1
TCGA-66-2790-01	Cluster1
TCGA-66-2791-01	Cluster3
TCGA-66-2792-01	Cluster3
TCGA-66-2793-01	Cluster1
TCGA-66-2794-01	Cluster1
TCGA-66-2795-01	Cluster3
TCGA-66-2800-01	Cluster1
TCGA-67-3770-01	Cluster2
TCGA-67-3771-01	Cluster1
TCGA-67-3772-01	Cluster2
TCGA-67-3773-01	Cluster2
TCGA-67-3774-01	Cluster2
TCGA-67-4679-01	Cluster2
TCGA-67-6215-01	Cluster2
TCGA-67-6216-01	Cluster2
TCGA-67-6217-01	Cluster2
TCGA-68-7755-01	Cluster3
TCGA-68-7756-01	Cluster1
TCGA-68-7757-01	Cluster3
TCGA-68-8250-01	Cluster1
TCGA-68-8251-01	Cluster3
TCGA-68-A59I-01	Cluster3
TCGA-68-A59J-01	Cluster1
TCGA-69-7760-01	Cluster1
TCGA-69-7761-01	Cluster1
TCGA-69-7763-01	Cluster2
TCGA-69-7764-01	Cluster2
TCGA-69-7765-01	Cluster2
TCGA-69-7973-01	Cluster1
TCGA-69-7974-01	Cluster2
TCGA-69-7978-01	Cluster2
TCGA-69-7979-01	Cluster3
TCGA-69-7980-01	Cluster2
TCGA-69-8253-01	Cluster2
TCGA-69-8254-01	Cluster2
TCGA-69-8255-01	Cluster1
TCGA-69-8453-01	Cluster2
TCGA-69-A59K-01	Cluster1
TCGA-70-6722-01	Cluster1
TCGA-70-6723-01	Cluster3
TCGA-71-6725-01	Cluster2
TCGA-71-8520-01	Cluster2
TCGA-73-4658-01	Cluster2
TCGA-73-4659-01	Cluster1
TCGA-73-4662-01	Cluster2
TCGA-73-4666-01	Cluster1
TCGA-73-4668-01	Cluster1
TCGA-73-4670-01	Cluster1
TCGA-73-4675-01	Cluster2
TCGA-73-4676-01	Cluster1
TCGA-73-4677-01	Cluster2
TCGA-73-7498-01	Cluster2
TCGA-73-7499-01	Cluster1
TCGA-73-A9RS-01	Cluster1
TCGA-75-5125-01	Cluster1
TCGA-75-5146-01	Cluster2
TCGA-75-5147-01	Cluster1
TCGA-75-6206-01	Cluster2
TCGA-75-6212-01	Cluster2
TCGA-75-6214-01	Cluster1
TCGA-75-7025-01	Cluster2
TCGA-75-7027-01	Cluster1
TCGA-77-6842-01	Cluster1
TCGA-77-6843-01	Cluster3
TCGA-77-6844-01	Cluster1
TCGA-77-6845-01	Cluster3
TCGA-77-7138-01	Cluster1
TCGA-77-7139-01	Cluster3
TCGA-77-7140-01	Cluster3
TCGA-77-7141-01	Cluster3
TCGA-77-7142-01	Cluster1
TCGA-77-7335-01	Cluster3
TCGA-77-7337-01	Cluster3
TCGA-77-7338-01	Cluster1
TCGA-77-7463-01	Cluster3
TCGA-77-7465-01	Cluster1
TCGA-77-8007-01	Cluster1
TCGA-77-8008-01	Cluster3
TCGA-77-8009-01	Cluster3
TCGA-77-8128-01	Cluster3
TCGA-77-8130-01	Cluster3
TCGA-77-8131-01	Cluster1
TCGA-77-8133-01	Cluster3
TCGA-77-8136-01	Cluster3
TCGA-77-8138-01	Cluster1
TCGA-77-8139-01	Cluster3
TCGA-77-8140-01	Cluster1
TCGA-77-8143-01	Cluster1
TCGA-77-8144-01	Cluster3
TCGA-77-8145-01	Cluster3
TCGA-77-8146-01	Cluster1
TCGA-77-8148-01	Cluster3
TCGA-77-8150-01	Cluster3
TCGA-77-8153-01	Cluster3
TCGA-77-8154-01	Cluster3
TCGA-77-8156-01	Cluster3
TCGA-77-A5FZ-01	Cluster2
TCGA-77-A5G1-01	Cluster1
TCGA-77-A5G3-01	Cluster3
TCGA-77-A5G6-01	Cluster1
TCGA-77-A5G7-01	Cluster3
TCGA-77-A5G8-01	Cluster3
TCGA-77-A5GA-01	Cluster3
TCGA-77-A5GB-01	Cluster3
TCGA-77-A5GF-01	Cluster3
TCGA-77-A5GH-01	Cluster1
TCGA-78-7143-01	Cluster2
TCGA-78-7145-01	Cluster2
TCGA-78-7146-01	Cluster3
TCGA-78-7147-01	Cluster1
TCGA-78-7148-01	Cluster1
TCGA-78-7149-01	Cluster1
TCGA-78-7150-01	Cluster3
TCGA-78-7152-01	Cluster2
TCGA-78-7153-01	Cluster2
TCGA-78-7154-01	Cluster1
TCGA-78-7155-01	Cluster3
TCGA-78-7156-01	Cluster1
TCGA-78-7158-01	Cluster2
TCGA-78-7159-01	Cluster1
TCGA-78-7160-01	Cluster2
TCGA-78-7161-01	Cluster1
TCGA-78-7162-01	Cluster2
TCGA-78-7163-01	Cluster1
TCGA-78-7166-01	Cluster1
TCGA-78-7167-01	Cluster2
TCGA-78-7220-01	Cluster1
TCGA-78-7535-01	Cluster2
TCGA-78-7536-01	Cluster1
TCGA-78-7537-01	Cluster2
TCGA-78-7539-01	Cluster2
TCGA-78-7540-01	Cluster1
TCGA-78-7542-01	Cluster1
TCGA-78-7633-01	Cluster2
TCGA-78-8640-01	Cluster3
TCGA-78-8648-01	Cluster2
TCGA-78-8655-01	Cluster2
TCGA-78-8660-01	Cluster2
TCGA-78-8662-01	Cluster1
TCGA-80-5608-01	Cluster1
TCGA-80-5611-01	Cluster1
TCGA-83-5908-01	Cluster1
TCGA-85-6175-01	Cluster2
TCGA-85-6560-01	Cluster3
TCGA-85-6561-01	Cluster3
TCGA-85-6798-01	Cluster3
TCGA-85-7696-01	Cluster3
TCGA-85-7697-01	Cluster3
TCGA-85-7698-01	Cluster3
TCGA-85-7699-01	Cluster3
TCGA-85-7710-01	Cluster1
TCGA-85-7843-01	Cluster3
TCGA-85-7844-01	Cluster1
TCGA-85-7950-01	Cluster3
TCGA-85-8048-01	Cluster1
TCGA-85-8049-01	Cluster3
TCGA-85-8052-01	Cluster3
TCGA-85-8070-01	Cluster3
TCGA-85-8071-01	Cluster3
TCGA-85-8072-01	Cluster1
TCGA-85-8276-01	Cluster3
TCGA-85-8277-01	Cluster3
TCGA-85-8287-01	Cluster3
TCGA-85-8288-01	Cluster3
TCGA-85-8350-01	Cluster3
TCGA-85-8351-01	Cluster1
TCGA-85-8352-01	Cluster3
TCGA-85-8353-01	Cluster3
TCGA-85-8354-01	Cluster3
TCGA-85-8355-01	Cluster1
TCGA-85-8479-01	Cluster3
TCGA-85-8481-01	Cluster3
TCGA-85-8580-01	Cluster3
TCGA-85-8582-01	Cluster1
TCGA-85-8584-01	Cluster1
TCGA-85-8664-01	Cluster3
TCGA-85-8666-01	Cluster3
TCGA-85-A4CL-01	Cluster3
TCGA-85-A4CN-01	Cluster3
TCGA-85-A4JB-01	Cluster3
TCGA-85-A4JC-01	Cluster3
TCGA-85-A4PA-01	Cluster2
TCGA-85-A4QQ-01	Cluster3
TCGA-85-A4QR-01	Cluster3
TCGA-85-A50M-01	Cluster1
TCGA-85-A50Z-01	Cluster1
TCGA-85-A510-01	Cluster1
TCGA-85-A511-01	Cluster3
TCGA-85-A512-01	Cluster3
TCGA-85-A513-01	Cluster2
TCGA-85-A53L-01	Cluster3
TCGA-85-A5B5-01	Cluster3
TCGA-86-6562-01	Cluster2
TCGA-86-6851-01	Cluster2
TCGA-86-7701-01	Cluster2
TCGA-86-7711-01	Cluster3
TCGA-86-7713-01	Cluster1
TCGA-86-7714-01	Cluster2
TCGA-86-7953-01	Cluster1
TCGA-86-7954-01	Cluster1
TCGA-86-7955-01	Cluster1
TCGA-86-8054-01	Cluster1
TCGA-86-8055-01	Cluster1
TCGA-86-8073-01	Cluster2
TCGA-86-8074-01	Cluster1
TCGA-86-8075-01	Cluster1
TCGA-86-8076-01	Cluster2
TCGA-86-8278-01	Cluster2
TCGA-86-8279-01	Cluster2
TCGA-86-8280-01	Cluster2
TCGA-86-8358-01	Cluster1
TCGA-86-8359-01	Cluster1
TCGA-86-8585-01	Cluster1
TCGA-86-8668-01	Cluster2
TCGA-86-8669-01	Cluster1
TCGA-86-8671-01	Cluster2
TCGA-86-8672-01	Cluster2
TCGA-86-8673-01	Cluster1
TCGA-86-8674-01	Cluster1
TCGA-86-A456-01	Cluster2
TCGA-86-A4D0-01	Cluster1
TCGA-86-A4JF-01	Cluster2
TCGA-86-A4P7-01	Cluster2
TCGA-86-A4P8-01	Cluster2
TCGA-90-6837-01	Cluster3
TCGA-90-7766-01	Cluster1
TCGA-90-7767-01	Cluster1
TCGA-90-7769-01	Cluster3
TCGA-90-7964-01	Cluster1
TCGA-90-A4ED-01	Cluster3
TCGA-90-A4EE-01	Cluster3
TCGA-90-A59Q-01	Cluster3
TCGA-91-6828-01	Cluster2
TCGA-91-6829-01	Cluster1
TCGA-91-6830-01	Cluster1
TCGA-91-6831-01	Cluster1
TCGA-91-6835-01	Cluster2
TCGA-91-6836-01	Cluster3
TCGA-91-6840-01	Cluster1
TCGA-91-6847-01	Cluster3
TCGA-91-6848-01	Cluster3
TCGA-91-6849-01	Cluster2
TCGA-91-7771-01	Cluster2
TCGA-91-8496-01	Cluster2
TCGA-91-8497-01	Cluster2
TCGA-91-8499-01	Cluster1
TCGA-91-A4BC-01	Cluster1
TCGA-91-A4BD-01	Cluster2
TCGA-92-7340-01	Cluster3
TCGA-92-7341-01	Cluster3
TCGA-92-8063-01	Cluster3
TCGA-92-8064-01	Cluster3
TCGA-92-8065-01	Cluster3
TCGA-93-7347-01	Cluster2
TCGA-93-7348-01	Cluster2
TCGA-93-8067-01	Cluster1
TCGA-93-A4JN-01	Cluster1
TCGA-93-A4JO-01	Cluster2
TCGA-93-A4JP-01	Cluster2
TCGA-93-A4JQ-01	Cluster2
TCGA-94-7033-01	Cluster1
TCGA-94-7557-01	Cluster3
TCGA-94-7943-01	Cluster3
TCGA-94-8035-01	Cluster1
TCGA-94-8490-01	Cluster3
TCGA-94-8491-01	Cluster3
TCGA-94-A4VJ-01	Cluster3
TCGA-94-A5I4-01	Cluster3
TCGA-94-A5I6-01	Cluster3
TCGA-95-7039-01	Cluster2
TCGA-95-7043-01	Cluster3
TCGA-95-7562-01	Cluster1
TCGA-95-7567-01	Cluster1
TCGA-95-7944-01	Cluster1
TCGA-95-7947-01	Cluster1
TCGA-95-7948-01	Cluster1
TCGA-95-8039-01	Cluster2
TCGA-95-8494-01	Cluster2
TCGA-95-A4VK-01	Cluster2
TCGA-95-A4VN-01	Cluster2
TCGA-95-A4VP-01	Cluster2
TCGA-96-7544-01	Cluster3
TCGA-96-7545-01	Cluster1
TCGA-96-8169-01	Cluster1
TCGA-96-8170-01	Cluster1
TCGA-96-A4JK-01	Cluster3
TCGA-96-A4JL-01	Cluster1
TCGA-97-7546-01	Cluster2
TCGA-97-7547-01	Cluster2
TCGA-97-7552-01	Cluster2
TCGA-97-7553-01	Cluster2
TCGA-97-7554-01	Cluster2
TCGA-97-7937-01	Cluster1
TCGA-97-7938-01	Cluster2
TCGA-97-7941-01	Cluster2
TCGA-97-8171-01	Cluster1
TCGA-97-8172-01	Cluster2
TCGA-97-8174-01	Cluster2
TCGA-97-8175-01	Cluster2
TCGA-97-8176-01	Cluster1
TCGA-97-8177-01	Cluster2
TCGA-97-8179-01	Cluster2
TCGA-97-8547-01	Cluster2
TCGA-97-8552-01	Cluster2
TCGA-97-A4LX-01	Cluster2
TCGA-97-A4M0-01	Cluster2
TCGA-97-A4M1-01	Cluster2
TCGA-97-A4M2-01	Cluster2
TCGA-97-A4M3-01	Cluster2
TCGA-97-A4M5-01	Cluster2
TCGA-97-A4M6-01	Cluster2
TCGA-97-A4M7-01	Cluster2
TCGA-98-7454-01	Cluster1
TCGA-98-8020-01	Cluster1
TCGA-98-8022-01	Cluster1
TCGA-98-8023-01	Cluster3
TCGA-98-A538-01	Cluster3
TCGA-98-A539-01	Cluster1
TCGA-98-A53A-01	Cluster3
TCGA-98-A53B-01	Cluster1
TCGA-98-A53C-01	Cluster2
TCGA-98-A53D-01	Cluster2
TCGA-98-A53H-01	Cluster1
TCGA-98-A53I-01	Cluster3
TCGA-98-A53J-01	Cluster3
TCGA-99-7458-01	Cluster2
TCGA-99-8025-01	Cluster1
TCGA-99-8028-01	Cluster2
TCGA-99-8032-01	Cluster1
TCGA-99-8033-01	Cluster1
TCGA-99-AA5R-01	Cluster2
TCGA-J1-A4AH-01	Cluster3
TCGA-J2-8192-01	Cluster2
TCGA-J2-8194-01	Cluster1
TCGA-J2-A4AD-01	Cluster1
TCGA-J2-A4AE-01	Cluster2
TCGA-J2-A4AG-01	Cluster2
TCGA-L3-A4E7-01	Cluster1
TCGA-L3-A524-01	Cluster3
TCGA-L4-A4E5-01	Cluster1
TCGA-L4-A4E6-01	Cluster2
TCGA-L9-A443-01	Cluster2
TCGA-L9-A444-01	Cluster2
TCGA-L9-A50W-01	Cluster2
TCGA-L9-A5IP-01	Cluster1
TCGA-L9-A743-01	Cluster2
TCGA-L9-A7SV-01	Cluster2
TCGA-L9-A8F4-01	Cluster3
TCGA-LA-A446-01	Cluster1
TCGA-LA-A7SW-01	Cluster3
TCGA-MF-A522-01	Cluster3
TCGA-MN-A4N1-01	Cluster3
TCGA-MN-A4N4-01	Cluster3
TCGA-MN-A4N5-01	Cluster2
TCGA-MP-A4SV-01	Cluster2
TCGA-MP-A4SW-01	Cluster2
TCGA-MP-A4SY-01	Cluster1
TCGA-MP-A4T4-01	Cluster2
TCGA-MP-A4T6-01	Cluster2
TCGA-MP-A4T7-01	Cluster2
TCGA-MP-A4T8-01	Cluster1
TCGA-MP-A4T9-01	Cluster2
TCGA-MP-A4TA-01	Cluster1
TCGA-MP-A4TC-01	Cluster1
TCGA-MP-A4TD-01	Cluster2
TCGA-MP-A4TE-01	Cluster1
TCGA-MP-A4TF-01	Cluster1
TCGA-MP-A4TH-01	Cluster2
TCGA-MP-A4TI-01	Cluster2
TCGA-MP-A4TJ-01	Cluster2
TCGA-MP-A4TK-01	Cluster2
TCGA-MP-A5C7-01	Cluster2
TCGA-NC-A5HD-01	Cluster3
TCGA-NC-A5HE-01	Cluster3
TCGA-NC-A5HF-01	Cluster1
TCGA-NC-A5HG-01	Cluster3
TCGA-NC-A5HH-01	Cluster3
TCGA-NC-A5HI-01	Cluster3
TCGA-NC-A5HJ-01	Cluster1
TCGA-NC-A5HK-01	Cluster3
TCGA-NC-A5HL-01	Cluster3
TCGA-NC-A5HM-01	Cluster3
TCGA-NC-A5HN-01	Cluster3
TCGA-NC-A5HO-01	Cluster3
TCGA-NC-A5HP-01	Cluster3
TCGA-NC-A5HQ-01	Cluster3
TCGA-NC-A5HR-01	Cluster3
TCGA-NC-A5HT-01	Cluster3
TCGA-NJ-A4YF-01	Cluster1
TCGA-NJ-A4YG-01	Cluster2
TCGA-NJ-A4YI-01	Cluster2
TCGA-NJ-A4YP-01	Cluster2
TCGA-NJ-A4YQ-01	Cluster2
TCGA-NJ-A55A-01	Cluster2
TCGA-NJ-A55O-01	Cluster2
TCGA-NJ-A55R-01	Cluster2
TCGA-NJ-A7XG-01	Cluster2
TCGA-NK-A5CR-01	Cluster3
TCGA-NK-A5CT-01	Cluster1
TCGA-NK-A5CX-01	Cluster3
TCGA-NK-A5D1-01	Cluster3
TCGA-NK-A7XE-01	Cluster3
TCGA-O1-A52J-01	Cluster2
TCGA-O2-A52N-01	Cluster3
TCGA-O2-A52Q-01	Cluster3
TCGA-O2-A52S-01	Cluster3
TCGA-O2-A52V-01	Cluster3
TCGA-O2-A52W-01	Cluster1
TCGA-O2-A5IB-01	Cluster3
TCGA-S2-AA1A-01	Cluster2
TCGA-XC-AA0X-01	Cluster1

## Sheet: Cluster DEGs
gene	logFC	AveExpr	t	P.Value	adj.P.Val	B	Diff	Cluster
TMED2	0.36226	7.14394	10.4468	2.6273e-24	4.88232e-20	44.219	up	Cluster1
CACNB1	-0.7892	1.80428	-10.2334	1.96192e-23	1.71746e-19	42.2655	down	Cluster1
CABIN1	-0.456316	4.12003	-10.1963	2.77263e-23	1.71746e-19	41.9295	down	Cluster1
FGA	2.74498	0.100106	9.6794	3.10158e-21	1.44092e-17	37.3489	up	Cluster1
MPHOSPH8	-0.327521	3.61387	-9.56709	8.42137e-21	3.10637e-17	36.3795	down	Cluster1
FGG	2.73194	2.43665	9.54733	1.00297e-20	3.10637e-17	36.2099	up	Cluster1
ATP6V0A1	-0.39424	4.29014	-9.46264	2.11417e-20	5.61251e-17	35.4863	down	Cluster1
PDZD4	-0.906926	-0.661324	-9.04614	7.64618e-19	1.77611e-15	32.0064	down	Cluster1
PLEKHM1	-0.372668	3.40431	-8.9569	1.62113e-18	3.34727e-15	31.278	down	Cluster1
CXCL8	1.1128	4.54801	8.88897	2.86053e-18	5.31572e-15	30.7276	up	Cluster1
MRPL44	0.236535	4.01813	8.87047	3.33697e-18	5.63736e-15	30.5783	up	Cluster1
C8orf76	0.353747	4.4103	8.83325	4.54575e-18	6.84693e-15	30.2788	up	Cluster1
AGFG1	0.36739	5.21126	8.82694	4.78986e-18	6.84693e-15	30.2281	up	Cluster1
RAN	0.384097	8.89778	8.74483	9.4331e-18	1.25211e-14	29.5715	up	Cluster1
ADGRG3	0.830562	-0.800442	8.71586	1.19662e-17	1.48245e-14	29.3411	up	Cluster1
RGS11	-0.841363	-0.442085	-8.69491	1.42057e-17	1.64945e-14	29.1749	down	Cluster1
GSKIP	0.377098	3.77229	8.68205	1.57808e-17	1.64945e-14	29.0731	up	Cluster1
TNRC6C	-0.505505	0.882623	-8.68054	1.5977e-17	1.64945e-14	29.0611	down	Cluster1
FUCA2	0.32861	4.83988	8.59509	3.20262e-17	3.13233e-14	28.3876	up	Cluster1
CCDC102A	-0.448343	2.20714	-8.5375	5.10062e-17	4.73924e-14	27.937	down	Cluster1
PSMA5	0.27944	5.83507	8.49768	7.02596e-17	6.2173e-14	27.627	up	Cluster1
LRRC42	0.316516	4.37522	8.44039	1.11135e-16	9.38738e-14	27.1831	up	Cluster1
SMIM12	0.269683	4.70356	8.36753	1.9839e-16	1.59853e-13	26.6222	up	Cluster1
NRXN2	-0.88107	-0.285254	-8.3625	2.0645e-16	1.59853e-13	26.5837	down	Cluster1
BZW1	0.358302	6.60973	8.32415	2.79547e-16	2.07793e-13	26.2903	up	Cluster1
KIF13A	-0.393772	3.75492	-8.30436	3.26731e-16	2.24247e-13	26.1394	down	Cluster1
MAGEE1	-0.575397	-0.0738655	-8.30286	3.30612e-16	2.24247e-13	26.128	down	Cluster1
TMED10	0.347741	7.4806	8.3001	3.37885e-16	2.24247e-13	26.107	up	Cluster1
CPNE2	-0.388076	4.94705	-8.27593	4.08557e-16	2.61801e-13	25.9232	down	Cluster1
CCT5	0.409221	7.66745	8.23763	5.51549e-16	3.36838e-13	25.6329	up	Cluster1
MRPL42	0.339823	5.12104	8.23524	5.61984e-16	3.36838e-13	25.6147	up	Cluster1
SLC41A1	-0.377947	3.4562	-8.23119	5.80037e-16	3.36838e-13	25.5841	down	Cluster1
IGSF9B	-1.19485	-0.747574	-8.20849	6.92503e-16	3.80001e-13	25.4127	down	Cluster1
HIP1	-0.480705	2.93132	-8.20798	6.95261e-16	3.80001e-13	25.4089	down	Cluster1
PLCD1	-0.510863	2.83422	-8.20034	7.37871e-16	3.91767e-13	25.3513	down	Cluster1
EZH1	-0.354062	3.07161	-8.18526	8.29783e-16	4.28329e-13	25.2378	down	Cluster1
SETX	-0.264309	3.44139	-8.11901	1.3867e-15	6.9646e-13	24.7411	down	Cluster1
COPZ1	0.245553	6.91051	8.06997	2.02337e-15	9.8948e-13	24.3758	up	Cluster1
DTYMK	0.363211	4.75357	8.05317	2.30199e-15	1.09687e-12	24.2511	up	Cluster1
TMBIM6	0.247727	8.49699	8.01307	3.12905e-15	1.45368e-12	23.9543	up	Cluster1
ZFP92	-0.608717	-1.51877	-7.98221	3.95946e-15	1.7946e-12	23.7268	down	Cluster1
SDS	0.696802	2.22303	7.97463	4.19456e-15	1.84551e-12	23.671	up	Cluster1
ZNF589	-0.455659	1.94046	-7.97228	4.27041e-15	1.84551e-12	23.6537	down	Cluster1
MTR	-0.324685	2.33407	-7.933	5.75374e-15	2.43004e-12	23.3656	down	Cluster1
GSN	-0.444502	7.30968	-7.9294	5.91246e-15	2.44158e-12	23.3393	down	Cluster1
HNRNPA1L2	-0.312432	0.960195	-7.91997	6.35016e-15	2.53625e-12	23.2702	down	Cluster1
PDCD6	0.323738	6.97827	7.91597	6.54508e-15	2.53625e-12	23.241	up	Cluster1
TRIM52	-0.397426	2.1405	-7.91584	6.55114e-15	2.53625e-12	23.2401	down	Cluster1
AURKA	0.557067	3.58986	7.91068	6.81206e-15	2.54544e-12	23.2024	up	Cluster1
SPAG9	-0.339418	4.25085	-7.90996	6.84885e-15	2.54544e-12	23.1972	down	Cluster1
UBE2F	0.242503	5.26594	7.89045	7.93553e-15	2.89149e-12	23.0549	up	Cluster1
ANKRD24	-0.650268	-1.73035	-7.8632	9.74252e-15	3.48164e-12	22.8566	down	Cluster1
DDOST	0.224641	7.31986	7.85033	1.07314e-14	3.76266e-12	22.7632	up	Cluster1
CNTRL	-0.375606	2.13	-7.84694	1.10079e-14	3.78814e-12	22.7387	down	Cluster1
XRCC5	0.223798	6.4989	7.82931	1.25637e-14	4.24495e-12	22.6109	up	Cluster1
UBE2N	0.290166	6.23894	7.82516	1.29605e-14	4.30081e-12	22.5809	up	Cluster1
CYTH3	-0.445243	3.04018	-7.80367	1.52188e-14	4.9616e-12	22.4257	down	Cluster1
SSR1	0.290415	6.00358	7.79016	1.68333e-14	5.37771e-12	22.3283	up	Cluster1
PTPN13	-0.705857	2.58759	-7.78826	1.70739e-14	5.37771e-12	22.3146	down	Cluster1
DEPDC1	0.687021	1.32412	7.77547	1.87815e-14	5.81693e-12	22.2226	up	Cluster1
AKAP13	-0.40091	4.47613	-7.7663	2.01069e-14	6.04577e-12	22.1567	down	Cluster1
NUDCD1	0.328231	3.38461	7.76588	2.0171e-14	6.04577e-12	22.1536	up	Cluster1
CYTH1	-0.294907	4.6413	-7.74077	2.43058e-14	7.16945e-12	21.9735	down	Cluster1
LRRC3	-0.550719	-0.342505	-7.72851	2.66181e-14	7.64811e-12	21.8858	down	Cluster1
PGAM5	0.358744	4.44467	7.72784	2.67517e-14	7.64811e-12	21.8809	up	Cluster1
CYC1	0.380679	6.72661	7.72201	2.79303e-14	7.86406e-12	21.8393	up	Cluster1
CNTFR	-1.31782	-2.94001	-7.71159	3.01699e-14	8.36786e-12	21.7648	down	Cluster1
CDC42BPA	-0.486426	2.72403	-7.70882	3.07937e-14	8.41528e-12	21.745	down	Cluster1
HLF	-0.940888	0.924752	-7.70581	3.14856e-14	8.47967e-12	21.7236	down	Cluster1
KIF2C	0.631751	3.12395	7.67904	3.83605e-14	1.01836e-11	21.5329	up	Cluster1
NSMCE2	0.30531	4.37308	7.6605	4.39694e-14	1.15082e-11	21.4011	up	Cluster1
SZRD1	0.218464	5.66571	7.62382	5.75453e-14	1.48523e-11	21.1413	up	Cluster1
BAIAP2	-0.438066	5.10253	-7.61832	5.99064e-14	1.52499e-11	21.1025	down	Cluster1
PF4	1.55671	-3.29185	7.60132	6.78364e-14	1.70352e-11	20.9825	up	Cluster1
MRPL13	0.327703	5.29292	7.59261	7.22852e-14	1.79104e-11	20.9212	up	Cluster1
S100P	1.53789	5.54889	7.58952	7.39327e-14	1.80775e-11	20.8995	up	Cluster1
RACGAP1	0.48615	3.99118	7.58235	7.79037e-14	1.88011e-11	20.849	up	Cluster1
ZNF333	-0.313074	1.62245	-7.57188	8.4076e-14	2.00306e-11	20.7754	down	Cluster1
ICAM5	-0.861277	0.514571	-7.56442	8.87617e-14	2.08792e-11	20.723	down	Cluster1
RNF175	-0.669431	-0.823058	-7.54794	1.00058e-13	2.32422e-11	20.6074	down	Cluster1
EGLN3	0.851152	4.58155	7.52095	1.21673e-13	2.79141e-11	20.4187	up	Cluster1
RPN1	0.236159	7.50015	7.5154	1.26656e-13	2.87031e-11	20.3799	up	Cluster1
MMADHC	0.251378	5.92041	7.51232	1.29511e-13	2.89964e-11	20.3584	up	Cluster1
PRKAG1	0.223312	5.27478	7.49824	1.43372e-13	3.17177e-11	20.2603	up	Cluster1
MRPL15	0.317582	5.53111	7.48736	1.55071e-13	3.39022e-11	20.1846	up	Cluster1
DLGAP5	0.621847	2.51439	7.48125	1.62062e-13	3.50185e-11	20.1421	up	Cluster1
WDFY2	-0.372831	1.52635	-7.45922	1.8989e-13	4.05601e-11	19.9892	down	Cluster1
CCNB1	0.535601	5.10638	7.45301	1.98555e-13	4.19289e-11	19.9462	up	Cluster1
ERCC5	-0.316129	4.12794	-7.44958	2.03502e-13	4.22438e-11	19.9224	down	Cluster1
POLR2K	0.270747	5.79967	7.44883	2.04593e-13	4.22438e-11	19.9173	up	Cluster1
NRAS	0.304169	4.0982	7.44059	2.1706e-13	4.43256e-11	19.8602	up	Cluster1
GPRASP1	-0.521312	-0.546019	-7.43555	2.25048e-13	4.54572e-11	19.8254	down	Cluster1
SIMC1	-0.430306	2.12966	-7.42912	2.35655e-13	4.7088e-11	19.7809	down	Cluster1
TFF1	2.33216	-1.15224	7.41675	2.57449e-13	5.08955e-11	19.6956	up	Cluster1
SLC27A1	-0.375071	2.64945	-7.38805	3.15985e-13	6.18099e-11	19.498	down	Cluster1
PHF2	-0.271339	3.32085	-7.38525	3.22345e-13	6.23973e-11	19.4788	down	Cluster1
IL17RA	-0.286692	2.12005	-7.35571	3.97703e-13	7.61909e-11	19.2762	down	Cluster1
STARD9	-0.552411	-0.843147	-7.35137	4.10154e-13	7.77743e-11	19.2465	down	Cluster1
GABBR1	-0.571335	2.48465	-7.33804	4.50809e-13	8.462e-11	19.1553	down	Cluster1
TUB	-0.71187	-0.195292	-7.33439	4.62625e-13	8.54274e-11	19.1304	down	Cluster1
EVPL	-0.60994	3.72795	-7.33387	4.64305e-13	8.54274e-11	19.1269	down	Cluster1
MED26	-0.238413	2.02173	-7.33081	4.7449e-13	8.56552e-11	19.106	down	Cluster1
NEK2	0.601984	3.03703	7.33073	4.74761e-13	8.56552e-11	19.1054	up	Cluster1
NCAPG	0.573356	2.26517	7.32837	4.8276e-13	8.62608e-11	19.0893	up	Cluster1
TRIP13	0.636332	3.35109	7.3268	4.88132e-13	8.639e-11	19.0787	up	Cluster1
ZNF830	-0.229351	2.94748	-7.31615	5.26308e-13	9.22678e-11	19.006	down	Cluster1
CPS1	1.40548	-0.22879	7.30818	5.56799e-13	9.67009e-11	18.9518	up	Cluster1
PTCH1	-0.525046	1.36169	-7.29027	6.31738e-13	1.08616e-10	18.83	down	Cluster1
PSMA7	0.259328	7.68936	7.28908	6.37098e-13	1.08616e-10	18.8219	up	Cluster1
ARL1	0.24293	5.39426	7.28498	6.55744e-13	1.10727e-10	18.7941	up	Cluster1
TMEM221	-0.715063	-2.01637	-7.28376	6.61392e-13	1.10727e-10	18.7858	down	Cluster1
NDUFS1	0.254219	4.69687	7.27658	6.95692e-13	1.15429e-10	18.7371	up	Cluster1
SCAPER	-0.283273	2.3828	-7.26355	7.62378e-13	1.25374e-10	18.6488	down	Cluster1
ATP6V0B	0.305196	7.06863	7.25719	7.97206e-13	1.29952e-10	18.6058	up	Cluster1
C19orf44	-0.30167	1.01322	-7.24582	8.63363e-13	1.38724e-10	18.5289	down	Cluster1
MAP1S	-0.310115	4.14097	-7.24539	8.65954e-13	1.38724e-10	18.526	down	Cluster1
FAM193B	-0.431641	4.11891	-7.23818	9.10776e-13	1.44658e-10	18.4774	down	Cluster1
TNNT2	-0.771421	0.475446	-7.22764	9.80501e-13	1.54412e-10	18.4063	down	Cluster1
LRRC37B	-0.317322	2.34813	-7.22366	1.00818e-12	1.57438e-10	18.3795	down	Cluster1
DUSP4	0.887509	2.0969	7.21493	1.07154e-12	1.65937e-10	18.3207	up	Cluster1
RARRES1	0.71738	3.66795	7.20396	1.15683e-12	1.77664e-10	18.2469	up	Cluster1
LYPLA1	0.364965	5.44982	7.19565	1.2258e-12	1.86364e-10	18.1911	up	Cluster1
PSMD14	0.272634	5.45864	7.19433	1.23707e-12	1.86364e-10	18.1823	up	Cluster1
MEGF6	-0.60638	2.61952	-7.19222	1.25544e-12	1.86364e-10	18.1681	down	Cluster1
PITPNC1	0.4594	3.72901	7.19153	1.26143e-12	1.86364e-10	18.1635	up	Cluster1
OLFM1	-1.01766	2.36938	-7.19128	1.26362e-12	1.86364e-10	18.1619	down	Cluster1
TMEM43	-0.246003	5.0952	-7.18669	1.30465e-12	1.909e-10	18.1311	down	Cluster1
CBX7	-0.394642	2.72367	-7.15268	1.65217e-12	2.39862e-10	17.9035	down	Cluster1
MRPS16	0.248227	5.98521	7.13907	1.81552e-12	2.61533e-10	17.8127	up	Cluster1
B4GALNT3	-0.675585	3.22811	-7.13787	1.83061e-12	2.61679e-10	17.8047	down	Cluster1
CDC20	0.608898	4.70502	7.13071	1.92346e-12	2.72852e-10	17.7571	up	Cluster1
DEFA3	1.87618	-6.6289	7.10693	2.26661e-12	3.19093e-10	17.599	up	Cluster1
ITGB1	0.301029	7.38181	7.09441	2.47061e-12	3.45199e-10	17.5159	up	Cluster1
RPE	0.239544	4.36594	7.08933	2.55846e-12	3.54805e-10	17.4823	up	Cluster1
XPC	-0.269984	3.20322	-7.08077	2.71355e-12	3.67843e-10	17.4256	down	Cluster1
KCNC3	-0.522065	1.30579	-7.08044	2.71962e-12	3.67843e-10	17.4235	down	Cluster1
RAET1E	1.02363	-1.3684	7.07999	2.728e-12	3.67843e-10	17.4205	up	Cluster1
ARHGEF26	-0.625031	1.77082	-7.0798	2.73166e-12	3.67843e-10	17.4192	down	Cluster1
MYO9B	-0.284538	4.81318	-7.06271	3.07135e-12	4.10611e-10	17.3063	down	Cluster1
APBA1	-0.523713	0.161019	-7.05689	3.19641e-12	4.23753e-10	17.2679	down	Cluster1
CEP112	-0.508338	1.89246	-7.05603	3.21526e-12	4.23753e-10	17.2622	down	Cluster1
SNX30	-0.481081	2.26072	-7.05127	3.32185e-12	4.34717e-10	17.2308	down	Cluster1
ZNF621	-0.258406	2.24431	-7.049	3.37378e-12	4.38426e-10	17.2159	down	Cluster1
CYP24A1	1.33228	2.37302	7.04343	3.50476e-12	4.52284e-10	17.1792	up	Cluster1
DDX42	-0.249238	5.31807	-7.02917	3.8635e-12	4.90396e-10	17.0854	down	Cluster1
COA7	0.280251	2.84165	7.029	3.8678e-12	4.90396e-10	17.0843	up	Cluster1
SNX25	-0.434009	2.62732	-7.02801	3.89401e-12	4.90396e-10	17.0778	down	Cluster1
HMCN2	-0.783257	-2.10233	-7.02758	3.90564e-12	4.90396e-10	17.0749	down	Cluster1
MYCBP2	-0.289861	3.97168	-7.01137	4.36194e-12	5.44013e-10	16.9686	down	Cluster1
EIF2S1	0.335658	5.88362	7.00155	4.66348e-12	5.75528e-10	16.9042	up	Cluster1
ENGASE	-0.459085	2.9581	-7.00095	4.68237e-12	5.75528e-10	16.9003	down	Cluster1
GON4L	-0.321328	3.68945	-7.00017	4.70754e-12	5.75528e-10	16.8952	down	Cluster1
ORM2	1.69659	-0.153314	6.99535	4.86438e-12	5.90816e-10	16.8636	up	Cluster1
MTX3	-0.288821	1.8849	-6.99127	5.00087e-12	6.03449e-10	16.837	down	Cluster1
CROCC	-0.443986	3.02626	-6.98152	5.34315e-12	6.40592e-10	16.7732	down	Cluster1
UCK2	0.577418	4.29052	6.97917	5.42928e-12	6.46746e-10	16.7578	up	Cluster1
GNPNAT1	0.330201	3.55278	6.96831	5.8439e-12	6.91701e-10	16.687	up	Cluster1
MYBL2	0.689408	4.25853	6.96248	6.07917e-12	7.14994e-10	16.649	up	Cluster1
TSPYL2	-0.352804	3.33557	-6.95751	6.2871e-12	7.33241e-10	16.6166	down	Cluster1
PRDX3	0.261908	6.36306	6.9569	6.31322e-12	7.33241e-10	16.6127	up	Cluster1
SAFB2	-0.296666	4.25427	-6.94907	6.65621e-12	7.68276e-10	16.5617	down	Cluster1
AKAP8L	-0.286025	4.56193	-6.94513	6.83583e-12	7.84138e-10	16.5361	down	Cluster1
LIMS2	-0.453623	2.74933	-6.93922	7.11446e-12	8.11092e-10	16.4977	down	Cluster1
UBE2K	0.235918	5.30467	6.93172	7.48374e-12	8.4799e-10	16.449	up	Cluster1
LBP	1.4281	-3.6203	6.93067	7.53683e-12	8.4883e-10	16.4422	up	Cluster1
SLC30A3	-0.957168	-2.02261	-6.92955	7.59379e-12	8.50093e-10	16.4349	down	Cluster1
CGA	1.8357	-5.7699	6.92402	7.88203e-12	8.77076e-10	16.3991	up	Cluster1
PBK	0.632886	2.34028	6.92312	7.93021e-12	8.77185e-10	16.3932	up	Cluster1
UQCC2	0.338585	6.46785	6.92145	8.01982e-12	8.81848e-10	16.3824	up	Cluster1
MLLT1	-0.283672	4.05566	-6.91718	8.25341e-12	9.02195e-10	16.3548	down	Cluster1
TMEM106C	0.361385	5.98297	6.91446	8.40617e-12	9.1352e-10	16.3371	up	Cluster1
MPP3	-0.479757	2.01862	-6.91207	8.54228e-12	9.22914e-10	16.3217	down	Cluster1
SDHB	0.201029	6.04729	6.90151	9.17078e-12	9.85091e-10	16.2533	up	Cluster1
CFL1	0.192059	9.60677	6.89451	9.6121e-12	1.02656e-09	16.2081	up	Cluster1
XPA	-0.275241	2.84227	-6.88591	1.01832e-11	1.07634e-09	16.1526	down	Cluster1
NFIX	-0.500877	3.78761	-6.88575	1.0194e-11	1.07634e-09	16.1516	down	Cluster1
LTBP4	-0.448179	5.37093	-6.88434	1.02908e-11	1.08042e-09	16.1425	down	Cluster1
CDCA8	0.504484	3.18216	6.88269	1.04054e-11	1.08631e-09	16.1318	up	Cluster1
EPS15L1	-0.23697	3.66821	-6.88124	1.05071e-11	1.0908e-09	16.1225	down	Cluster1
TMEM70	0.27164	4.39282	6.8777	1.0759e-11	1.11074e-09	16.0997	up	Cluster1
MACF1	-0.331145	5.46082	-6.87515	1.09443e-11	1.12364e-09	16.0832	down	Cluster1
PEX2	0.314146	4.9901	6.86072	1.20532e-11	1.23069e-09	15.9904	up	Cluster1
LRRC75B	-0.439106	2.42462	-6.8475	1.31657e-11	1.33693e-09	15.9055	down	Cluster1
CCDC136	-0.655351	-0.488471	-6.84664	1.32415e-11	1.33732e-09	15.9	down	Cluster1
FATE1	0.832028	-2.46016	6.84478	1.34072e-11	1.34673e-09	15.888	up	Cluster1
FAM117A	-0.338724	3.0867	-6.84183	1.3673e-11	1.3593e-09	15.8691	down	Cluster1
ZDHHC1	-0.358628	3.09455	-6.84177	1.36785e-11	1.3593e-09	15.8687	down	Cluster1
SLC25A23	-0.349946	4.34236	-6.83928	1.3908e-11	1.37474e-09	15.8527	down	Cluster1
GP1BB	-2.09994	-3.86454	-6.82777	1.50158e-11	1.47639e-09	15.779	down	Cluster1
MAD2L1	0.531459	3.78533	6.82687	1.51054e-11	1.47739e-09	15.7733	up	Cluster1
HMMR	0.494191	2.301	6.82455	1.53403e-11	1.4925e-09	15.7584	up	Cluster1
PRDX4	0.307426	6.9018	6.81615	1.62223e-11	1.57009e-09	15.7047	up	Cluster1
NBPF12	-0.349408	1.69055	-6.81325	1.65372e-11	1.59229e-09	15.6862	down	Cluster1
SMARCA2	-0.383507	4.56213	-6.8119	1.66865e-11	1.59838e-09	15.6775	down	Cluster1
ANKHD1	-0.241327	4.68483	-6.80996	1.69029e-11	1.6108e-09	15.6651	down	Cluster1
PRODH	-0.928397	3.88568	-6.80527	1.74369e-11	1.65322e-09	15.6352	down	Cluster1
DLEC1	-0.882694	-1.18845	-6.79682	1.84422e-11	1.73965e-09	15.5813	down	Cluster1
SFI1	-0.369738	3.08204	-6.79576	1.85729e-11	1.74313e-09	15.5745	down	Cluster1
ZNF652	-0.314199	3.3531	-6.79216	1.90207e-11	1.77619e-09	15.5516	down	Cluster1
ARHGEF1	-0.337847	5.40833	-6.78901	1.94225e-11	1.80465e-09	15.5315	down	Cluster1
SPECC1L	-0.268346	3.15445	-6.78319	2.01846e-11	1.86612e-09	15.4945	down	Cluster1
CHD2	-0.259958	4.21296	-6.7728	2.16197e-11	1.9889e-09	15.4285	down	Cluster1
CIRBP	-0.281192	7.09771	-6.7683	2.22723e-11	2.03884e-09	15.3999	down	Cluster1
USP36	-0.253238	3.96161	-6.76645	2.25462e-11	2.05381e-09	15.3881	down	Cluster1
CNIH1	0.317756	6.40601	6.7606	2.34349e-11	2.11745e-09	15.3509	up	Cluster1
STRADA	-0.206228	4.11176	-6.76035	2.34728e-11	2.11745e-09	15.3494	down	Cluster1
CAMKK1	-0.379288	1.50277	-6.75848	2.37639e-11	2.13336e-09	15.3375	down	Cluster1
DOCK9	-0.367124	4.54861	-6.75653	2.40714e-11	2.15058e-09	15.3252	down	Cluster1
PPP2R5A	-0.294998	4.60702	-6.74977	2.51686e-11	2.23733e-09	15.2823	down	Cluster1
RNF183	1.1796	-1.12084	6.74908	2.52833e-11	2.23733e-09	15.278	up	Cluster1
R3HDML	1.39804	-5.67947	6.74727	2.55868e-11	2.24425e-09	15.2665	up	Cluster1
FCGR3B	0.775364	0.770826	6.74667	2.56879e-11	2.24425e-09	15.2627	up	Cluster1
KIDINS220	-0.270579	3.63552	-6.74646	2.57238e-11	2.24425e-09	15.2614	down	Cluster1
RALGDS	-0.282809	4.72124	-6.73746	2.72931e-11	2.37003e-09	15.2044	down	Cluster1
NDUFA9	0.272235	6.02979	6.73669	2.74321e-11	2.37103e-09	15.1995	up	Cluster1
SUV39H2	0.353689	2.40738	6.73437	2.78547e-11	2.39641e-09	15.1848	up	Cluster1
MAPRE3	-0.398517	3.43951	-6.73094	2.84885e-11	2.43964e-09	15.1632	down	Cluster1
SLC26A5	-1.09782	-3.80946	-6.72529	2.9566e-11	2.5203e-09	15.1275	down	Cluster1
PHYKPL	-0.307706	3.9221	-6.721	3.04115e-11	2.58053e-09	15.1004	down	Cluster1
MS4A4E	-0.772465	-2.4831	-6.71624	3.13754e-11	2.65023e-09	15.0704	down	Cluster1
TAF13	0.257972	4.81293	6.70829	3.30545e-11	2.77942e-09	15.0203	up	Cluster1
SH3GLB1	0.210907	5.23774	6.70145	3.45701e-11	2.89376e-09	14.9772	up	Cluster1
SNRPC	0.233316	6.81281	6.68816	3.7709e-11	3.14236e-09	14.8937	up	Cluster1
UBE2C	0.632562	5.63126	6.68553	3.83643e-11	3.1827e-09	14.8771	up	Cluster1
LUC7L3	-0.264317	5.50125	-6.68007	3.97564e-11	3.28352e-09	14.8429	down	Cluster1
EIF3I	0.192455	7.152	6.66963	4.2558e-11	3.48799e-09	14.7774	up	Cluster1
TNK2	-0.417634	4.25955	-6.66946	4.26075e-11	3.48799e-09	14.7763	down	Cluster1
DERL1	0.214205	5.5588	6.66395	4.41656e-11	3.59012e-09	14.7418	up	Cluster1
YTHDC2	-0.251057	2.09526	-6.66368	4.42414e-11	3.59012e-09	14.7402	down	Cluster1
TROAP	0.65651	3.80936	6.66271	4.4522e-11	3.59718e-09	14.7341	up	Cluster1
IDH2	0.313515	6.49947	6.66074	4.50963e-11	3.62781e-09	14.7218	up	Cluster1
PRTFDC1	0.452144	2.54645	6.65904	4.56001e-11	3.65253e-09	14.7111	up	Cluster1
BIRC5	0.609325	4.14319	6.65823	4.58408e-11	3.65605e-09	14.706	up	Cluster1
KIF16B	-0.307255	2.45443	-6.65747	4.60667e-11	3.65837e-09	14.7013	down	Cluster1
LRRC37A2	-0.349656	2.38136	-6.64985	4.84102e-11	3.82811e-09	14.6536	down	Cluster1
TTF1	-0.233325	2.82145	-6.64736	4.91988e-11	3.87399e-09	14.6381	down	Cluster1
FBXW4	-0.258914	4.54339	-6.64249	5.07828e-11	3.98184e-09	14.6077	down	Cluster1
PSMA6	0.310148	7.4384	6.63479	5.33862e-11	4.16839e-09	14.5596	up	Cluster1
CYS1	-0.703555	-0.144863	-6.63361	5.37968e-11	4.18287e-09	14.5523	down	Cluster1
PF4V1	1.74953	-4.9612	6.63161	5.44988e-11	4.2198e-09	14.5398	up	Cluster1
RAPGEF5	-0.375571	2.78409	-6.62873	5.55258e-11	4.28148e-09	14.5219	down	Cluster1
APC	-0.297908	1.42214	-6.62808	5.57616e-11	4.28189e-09	14.5178	down	Cluster1
OIP5	0.590083	1.82733	6.62308	5.75982e-11	4.40472e-09	14.4867	up	Cluster1
NEIL1	-0.535362	2.61665	-6.62074	5.84796e-11	4.4538e-09	14.4721	down	Cluster1
NISCH	-0.283882	4.01158	-6.61251	6.16804e-11	4.6784e-09	14.4209	down	Cluster1
RADIL	-0.636494	-0.654252	-6.61133	6.21533e-11	4.6951e-09	14.4136	down	Cluster1
CD83	-0.406566	3.16186	-6.60107	6.64171e-11	4.99688e-09	14.3498	down	Cluster1
TBX2	-0.454078	2.24351	-6.59983	6.69479e-11	5.0165e-09	14.3422	down	Cluster1
GINS1	0.513502	2.36281	6.59139	7.07019e-11	5.27652e-09	14.2898	up	Cluster1
ACSS1	-0.499698	3.47502	-6.59047	7.11197e-11	5.28647e-09	14.2841	down	Cluster1
C3orf62	-0.291513	1.3751	-6.58604	7.31817e-11	5.40922e-09	14.2567	down	Cluster1
TF	1.04209	0.219757	6.58568	7.33533e-11	5.40922e-09	14.2544	up	Cluster1
TTBK2	-0.306219	0.608227	-6.58288	7.4688e-11	5.48588e-09	14.2371	down	Cluster1
CTD-2369P2.10	-0.481836	-1.61341	-6.57805	7.7052e-11	5.61395e-09	14.2072	down	Cluster1
AGMAT	0.510597	-0.278962	6.57753	7.73079e-11	5.61395e-09	14.204	up	Cluster1
BRD1	-0.267756	3.49103	-6.57692	7.7614e-11	5.61395e-09	14.2002	down	Cluster1
TPD52L2	0.21276	6.02407	6.57687	7.76401e-11	5.61395e-09	14.1999	up	Cluster1
GMNN	0.360505	4.28592	6.57518	7.84901e-11	5.65341e-09	14.1894	up	Cluster1
CHEK1	0.470214	2.92011	6.57279	7.97036e-11	5.71866e-09	14.1747	up	Cluster1
NOD1	-0.363902	2.37824	-6.57059	8.08412e-11	5.77797e-09	14.1611	down	Cluster1
PITPNM3	-0.486902	1.06697	-6.56962	8.13462e-11	5.79179e-09	14.1551	down	Cluster1
PLOD2	0.539113	4.69098	6.56886	8.17461e-11	5.79804e-09	14.1504	up	Cluster1
CCDC66	-0.293655	1.97207	-6.56665	8.29151e-11	5.8586e-09	14.1367	down	Cluster1
TAF15	-0.283303	6.07854	-6.56489	8.38605e-11	5.90295e-09	14.1258	down	Cluster1
CDK1	0.508456	4.40627	6.5631	8.4834e-11	5.94894e-09	14.1148	up	Cluster1
USP20	-0.271964	3.30792	-6.56044	8.6294e-11	6.02858e-09	14.0984	down	Cluster1
ZNF638	-0.250441	5.27049	-6.5597	8.67034e-11	6.03449e-09	14.0938	down	Cluster1
TUBA1B	0.282761	9.36574	6.5586	8.73184e-11	6.05462e-09	14.087	up	Cluster1
METTL9	0.240828	5.7884	6.55511	8.92997e-11	6.16898e-09	14.0655	up	Cluster1
FRMD4B	-0.30706	2.97222	-6.54746	9.37961e-11	6.45561e-09	14.0183	down	Cluster1
RAB2A	0.209551	6.19508	6.54645	9.4408e-11	6.47374e-09	14.0121	up	Cluster1
VNN3	0.97346	-1.48939	6.54531	9.51015e-11	6.49732e-09	14.005	up	Cluster1
RP11-286N22.8	0.211418	4.70847	6.54464	9.55109e-11	6.50139e-09	14.0009	up	Cluster1
LMX1B	-1.319	-3.40847	-6.5436	9.61485e-11	6.52091e-09	13.9945	down	Cluster1
SRPRB	0.278878	5.44651	6.54159	9.73973e-11	6.58157e-09	13.9821	up	Cluster1
TUBA1C	0.367749	8.4648	6.54096	9.77871e-11	6.58398e-09	13.9783	up	Cluster1
BTF3L4	0.232471	5.19454	6.53945	9.87369e-11	6.62393e-09	13.969	up	Cluster1
CCNB2	0.544205	3.97578	6.53871	9.92118e-11	6.63157e-09	13.9644	up	Cluster1
SMG6	-0.23049	3.54161	-6.53815	9.95646e-11	6.63157e-09	13.961	down	Cluster1
SUB1	0.2755	7.71392	6.5343	1.02053e-10	6.77304e-09	13.9373	up	Cluster1
GGNBP2	-0.17275	4.87214	-6.52618	1.075e-10	7.10914e-09	13.8874	down	Cluster1
TP53RK	0.218582	2.89598	6.52407	1.08957e-10	7.17998e-09	13.8745	up	Cluster1
GOLT1B	0.306892	4.67076	6.52198	1.10422e-10	7.25078e-09	13.8616	up	Cluster1
ZNF700	-0.284223	2.05214	-6.5199	1.119e-10	7.32197e-09	13.8489	down	Cluster1
SVEP1	-0.560772	0.102696	-6.51581	1.14868e-10	7.47836e-09	13.8237	down	Cluster1
CC2D1A	-0.268315	4.1726	-6.5155	1.15095e-10	7.47836e-09	13.8218	down	Cluster1
ZNF410	0.220212	4.65729	6.51458	1.15768e-10	7.4959e-09	13.8162	up	Cluster1
ARHGAP27	-0.3401	3.84372	-6.51252	1.17303e-10	7.5689e-09	13.8036	down	Cluster1
RP11-437B10.1	-0.47653	-1.58502	-6.51178	1.17857e-10	7.57832e-09	13.7991	down	Cluster1
SAA2-SAA4	1.55505	-1.66391	6.51038	1.18915e-10	7.61998e-09	13.7905	up	Cluster1
METTL16	-0.239608	3.05001	-6.50732	1.21267e-10	7.744e-09	13.7717	down	Cluster1
TMEM263	0.285928	4.14084	6.5061	1.2221e-10	7.7775e-09	13.7643	up	Cluster1
PRSS1	1.78033	-2.87138	6.50471	1.23298e-10	7.81996e-09	13.7557	up	Cluster1
RBM5	-0.286237	4.97827	-6.50275	1.24852e-10	7.87764e-09	13.7437	down	Cluster1
SMYD4	-0.236493	1.6046	-6.50249	1.25055e-10	7.87764e-09	13.7422	down	Cluster1
TYK2	-0.32743	5.42157	-6.50153	1.25827e-10	7.89944e-09	13.7363	down	Cluster1
SORD	0.420909	4.00543	6.4921	1.33621e-10	8.36054e-09	13.6786	up	Cluster1
STIL	0.401647	1.42943	6.49018	1.3526e-10	8.43471e-09	13.6669	up	Cluster1
BPIFA1	2.11792	1.61579	6.48921	1.36099e-10	8.45862e-09	13.6609	up	Cluster1
MTFR1	0.286654	3.99007	6.48779	1.37338e-10	8.50714e-09	13.6522	up	Cluster1
NUS1	0.196234	3.97971	6.48393	1.40754e-10	8.68978e-09	13.6286	up	Cluster1
NIPSNAP3B	-0.415306	-0.50572	-6.48075	1.43623e-10	8.83758e-09	13.6093	down	Cluster1
RSAD1	-0.241474	3.67609	-6.47654	1.47525e-10	9.0477e-09	13.5835	down	Cluster1
BPIFA2	1.70363	-3.46159	6.47495	1.49023e-10	9.10951e-09	13.5738	up	Cluster1
BASP1	0.593686	4.9431	6.47331	1.50576e-10	9.1743e-09	13.5639	up	Cluster1
MDGA1	-0.74793	0.821603	-6.47123	1.52587e-10	9.26639e-09	13.5512	down	Cluster1
GLB1L3	-1.43765	-1.82864	-6.46599	1.57746e-10	9.54852e-09	13.5192	down	Cluster1
SERPINA3	1.13138	2.8723	6.46314	1.60621e-10	9.69097e-09	13.5019	up	Cluster1
TIMM23	0.201922	5.4802	6.46241	1.61367e-10	9.70446e-09	13.4975	up	Cluster1
DIAPH2	-0.435155	1.71825	-6.46147	1.62334e-10	9.73116e-09	13.4917	down	Cluster1
GARNL3	-0.384055	0.78811	-6.46084	1.62988e-10	9.73891e-09	13.4879	down	Cluster1
CCNE2	0.486946	1.6617	6.45703	1.66972e-10	9.94502e-09	13.4647	up	Cluster1
SLCO3A1	-0.499919	3.87122	-6.45318	1.71096e-10	1.01307e-08	13.4413	down	Cluster1
TUBGCP6	-0.360201	3.22659	-6.4531	1.71181e-10	1.01307e-08	13.4408	down	Cluster1
CKS1B	0.396678	6.72175	6.44849	1.76255e-10	1.03979e-08	13.4128	up	Cluster1
CDC25C	0.481878	1.08583	6.44413	1.81181e-10	1.06547e-08	13.3863	up	Cluster1
RRM2	0.544569	4.55303	6.44105	1.8474e-10	1.08297e-08	13.3676	up	Cluster1
MANBAL	0.218178	5.58394	6.43806	1.88273e-10	1.10022e-08	13.3495	up	Cluster1
IL12RB2	0.872307	-0.49456	6.43477	1.9223e-10	1.11981e-08	13.3295	up	Cluster1
TMEM258	0.192093	7.50541	6.43204	1.95572e-10	1.13572e-08	13.313	up	Cluster1
NKD2	-0.581652	2.64904	-6.42867	1.99776e-10	1.15652e-08	13.2926	down	Cluster1
ARHGEF2	-0.323112	4.79067	-6.4263	2.02787e-10	1.17031e-08	13.2782	down	Cluster1
NDC1	0.293249	2.90528	6.42206	2.0829e-10	1.19834e-08	13.2525	up	Cluster1
CENPW	0.579309	4.22913	6.42137	2.09198e-10	1.19985e-08	13.2483	up	Cluster1
FBXO48	-0.256722	-0.62212	-6.41984	2.11221e-10	1.20572e-08	13.2391	down	Cluster1
DIABLO	0.199736	5.7186	6.41962	2.11518e-10	1.20572e-08	13.2378	up	Cluster1
NAB2	-0.338149	4.10592	-6.41535	2.17293e-10	1.23485e-08	13.2119	down	Cluster1
MAP3K15	-0.951022	-4.30706	-6.41469	2.18199e-10	1.23611e-08	13.2079	down	Cluster1
SPATS2	0.244164	3.68892	6.41422	2.18846e-10	1.23611e-08	13.2051	up	Cluster1
MAP3K3	-0.263279	3.0014	-6.40817	2.27344e-10	1.28022e-08	13.1685	down	Cluster1
RUNX1	-0.286471	4.18009	-6.40671	2.29443e-10	1.28814e-08	13.1597	down	Cluster1
TBCD	-0.303903	5.85077	-6.40429	2.32962e-10	1.30395e-08	13.1451	down	Cluster1
ADAM2	1.28699	-8.2058	6.39995	2.39414e-10	1.33604e-08	13.1189	up	Cluster1
HSBP1	0.286294	6.46246	6.39648	2.44698e-10	1.35997e-08	13.098	up	Cluster1
LRRC40	0.234396	2.50032	6.39617	2.45165e-10	1.35997e-08	13.0961	up	Cluster1
CDKN3	0.542556	3.88324	6.39474	2.47385e-10	1.3682e-08	13.0875	up	Cluster1
GMDS	0.332531	4.3137	6.38831	2.57575e-10	1.42033e-08	13.0488	up	Cluster1
LSM2	0.279081	5.85944	6.38715	2.59463e-10	1.42651e-08	13.0418	up	Cluster1
NABP2	0.20857	4.66488	6.38428	2.64175e-10	1.44813e-08	13.0245	up	Cluster1
MAU2	-0.24865	3.72461	-6.38378	2.65019e-10	1.44849e-08	13.0214	down	Cluster1
LRSAM1	-0.248627	2.81334	-6.38247	2.6719e-10	1.45607e-08	13.0136	down	Cluster1
P2RY11	-0.389925	2.03587	-6.37924	2.72673e-10	1.48103e-08	12.9941	down	Cluster1
AUNIP	0.548644	0.712946	6.37883	2.73365e-10	1.48103e-08	12.9917	up	Cluster1
TTC34	-0.714785	-3.14199	-6.37645	2.77471e-10	1.49891e-08	12.9774	down	Cluster1
MRPS15	0.247168	6.08811	6.37034	2.88316e-10	1.552e-08	12.9406	up	Cluster1
ARPC3	0.193363	8.08408	6.36997	2.88969e-10	1.552e-08	12.9384	up	Cluster1
ADGRL1	-0.429594	2.67891	-6.36556	2.97077e-10	1.58792e-08	12.9119	down	Cluster1
TMEM45A	0.651936	4.26692	6.3654	2.97367e-10	1.58792e-08	12.911	up	Cluster1
NELFE	0.210403	6.06509	6.35678	3.13832e-10	1.66602e-08	12.8593	up	Cluster1
HEBP2	0.279932	4.94678	6.35646	3.14467e-10	1.66602e-08	12.8573	up	Cluster1
AAGAB	0.222756	4.49221	6.35635	3.14681e-10	1.66602e-08	12.8567	up	Cluster1
SIRT3	-0.224474	3.45151	-6.34869	3.30112e-10	1.73916e-08	12.8108	down	Cluster1
CXCL5	1.04358	0.398966	6.34857	3.30369e-10	1.73916e-08	12.81	up	Cluster1
CNTROB	-0.266357	4.15904	-6.34666	3.34322e-10	1.755e-08	12.7986	down	Cluster1
CXCR1	0.903715	-2.54775	6.34431	3.39268e-10	1.77595e-08	12.7845	up	Cluster1
CP	0.949388	5.40497	6.34062	3.47176e-10	1.81224e-08	12.7624	up	Cluster1
HDAC5	-0.253074	4.10985	-6.33962	3.49336e-10	1.81841e-08	12.7565	down	Cluster1
R3HCC1L	-0.172974	2.66548	-6.33746	3.54087e-10	1.83199e-08	12.7435	down	Cluster1
MEOX1	-0.692492	-1.32696	-6.33731	3.54417e-10	1.83199e-08	12.7426	down	Cluster1
PIGT	0.244659	6.3259	6.33709	3.54904e-10	1.83199e-08	12.7413	up	Cluster1
ARMC1	0.234892	3.90289	6.33645	3.56323e-10	1.83422e-08	12.7375	up	Cluster1
PIANP	-0.711134	-1.89438	-6.33416	3.61446e-10	1.85545e-08	12.7238	down	Cluster1
WSB2	0.250265	5.25015	6.32876	3.73812e-10	1.90955e-08	12.6916	up	Cluster1
OSTC	0.228149	6.56215	6.32854	3.74307e-10	1.90955e-08	12.6903	up	Cluster1
HJURP	0.534256	2.54136	6.32822	3.75067e-10	1.90955e-08	12.6883	up	Cluster1
PLIN2	0.491473	4.81076	6.3273	3.77206e-10	1.91408e-08	12.6829	up	Cluster1
GLI2	-0.694293	0.0411636	-6.32696	3.78016e-10	1.91408e-08	12.6808	down	Cluster1
ADAMTS13	-0.531392	-0.250345	-6.32631	3.79541e-10	1.91658e-08	12.677	down	Cluster1
PPP1R8	0.176149	4.44301	6.32342	3.86428e-10	1.94607e-08	12.6597	up	Cluster1
TWF1	0.2666	5.43597	6.3211	3.92065e-10	1.96912e-08	12.6458	up	Cluster1
MRTO4	0.229398	4.37861	6.31748	4.00977e-10	2.00622e-08	12.6243	up	Cluster1
VPS29	0.202247	6.45058	6.31723	4.0161e-10	2.00622e-08	12.6228	up	Cluster1
DOK4	-0.444576	3.53177	-6.31394	4.09906e-10	2.04217e-08	12.6032	down	Cluster1
ASIC3	-0.597419	-0.252592	-6.31241	4.13823e-10	2.05617e-08	12.5941	down	Cluster1
POLE2	0.424125	2.24772	6.30689	4.28261e-10	2.12224e-08	12.5612	up	Cluster1
CENPA	0.590881	2.81276	6.30291	4.38954e-10	2.16943e-08	12.5375	up	Cluster1
FGB	2.27856	-2.63698	6.30123	4.43571e-10	2.18644e-08	12.5275	up	Cluster1
MRPS10	0.222434	4.60557	6.2989	4.50031e-10	2.21241e-08	12.5136	up	Cluster1
TEF	-0.375919	2.55783	-6.29742	4.54165e-10	2.22685e-08	12.5049	down	Cluster1
CLEC4F	-0.970558	-4.01466	-6.29543	4.59801e-10	2.2412e-08	12.493	down	Cluster1
ESCO2	0.516862	0.978515	6.29538	4.59941e-10	2.2412e-08	12.4928	up	Cluster1
RDH11	0.243436	5.00524	6.29511	4.6071e-10	2.2412e-08	12.4912	up	Cluster1
UAP1L1	-0.379792	2.38785	-6.29182	4.70222e-10	2.2815e-08	12.4716	down	Cluster1
KRT7	1.0368	6.7847	6.29055	4.7393e-10	2.2935e-08	12.464	up	Cluster1
LAMB2	-0.355071	6.0103	-6.28899	4.78529e-10	2.30974e-08	12.4548	down	Cluster1
COPS8	0.179347	5.04958	6.28341	4.95359e-10	2.38478e-08	12.4216	up	Cluster1
ZRSR2	-0.244773	2.96166	-6.2824	4.98459e-10	2.3935e-08	12.4157	down	Cluster1
PRRT2	-0.631679	-0.347455	-6.28128	5.01918e-10	2.4039e-08	12.409	down	Cluster1
ZBTB34	-0.252829	1.00763	-6.27967	5.06943e-10	2.41729e-08	12.3995	down	Cluster1
CYCS	0.289079	6.35362	6.27955	5.07315e-10	2.41729e-08	12.3988	up	Cluster1
IL11RA	-0.396882	2.26203	-6.27708	5.15116e-10	2.44818e-08	12.3842	down	Cluster1
MRPS35	0.263824	5.21125	6.27412	5.24654e-10	2.48715e-08	12.3666	up	Cluster1
UGT2B7	1.37015	-3.83811	6.27292	5.2854e-10	2.4992e-08	12.3595	up	Cluster1
PLK1	0.476961	3.81572	6.27082	5.35457e-10	2.52548e-08	12.347	up	Cluster1
VAPB	0.203436	4.48975	6.2692	5.40841e-10	2.54442e-08	12.3374	up	Cluster1
ROBO2	-0.811469	-0.186206	-6.26866	5.42629e-10	2.54638e-08	12.3343	down	Cluster1
FBXO36	0.381788	0.66471	6.2671	5.479e-10	2.56088e-08	12.325	up	Cluster1
INPP5E	-0.282176	1.91556	-6.26684	5.48764e-10	2.56088e-08	12.3235	down	Cluster1
DGKD	-0.400407	2.96253	-6.26652	5.49852e-10	2.56088e-08	12.3216	down	Cluster1
ZNF354B	-0.325597	1.60867	-6.26235	5.64195e-10	2.62111e-08	12.2969	down	Cluster1
MYL6	0.225793	10.3999	6.25822	5.78746e-10	2.68201e-08	12.2725	up	Cluster1
TPM3	0.181002	7.93126	6.25702	5.83038e-10	2.69517e-08	12.2654	up	Cluster1
RAB11FIP3	-0.305046	3.5395	-6.25505	5.90173e-10	2.72138e-08	12.2538	down	Cluster1
ZNF169	-0.319472	0.251235	-6.24557	6.25661e-10	2.87789e-08	12.1978	down	Cluster1
IRX6	-1.1118	-1.00222	-6.24307	6.35387e-10	2.91541e-08	12.183	down	Cluster1
PTP4A2	0.225591	6.88935	6.24225	6.38594e-10	2.9229e-08	12.1782	up	Cluster1
PUF60	0.226462	6.61602	6.23415	6.71208e-10	3.06463e-08	12.1305	up	Cluster1
YBX1	0.254071	8.57039	6.23321	6.75081e-10	3.07476e-08	12.125	up	Cluster1
ARG2	0.493175	2.33053	6.23166	6.81559e-10	3.09668e-08	12.1158	up	Cluster1
GMFB	0.237224	4.00147	6.22871	6.93997e-10	3.1455e-08	12.0985	up	Cluster1
POLR2G	0.214431	6.29234	6.22561	7.07325e-10	3.19811e-08	12.0802	up	Cluster1
PPIB	0.23468	8.92227	6.22196	7.2337e-10	3.26272e-08	12.0588	up	Cluster1
SPC25	0.498015	2.23102	6.22007	7.31802e-10	3.2865e-08	12.0477	up	Cluster1
TDG	0.263793	3.76097	6.21969	7.33502e-10	3.2865e-08	12.0454	up	Cluster1
GATC	0.191918	3.20107	6.21959	7.33949e-10	3.2865e-08	12.0448	up	Cluster1
SETD2	-0.208789	3.02875	-6.2188	7.37509e-10	3.2945e-08	12.0402	down	Cluster1
SEPHS1	0.206845	4.48514	6.21403	7.59408e-10	3.38419e-08	12.0122	up	Cluster1
HS3ST5	-1.28589	-3.65589	-6.21339	7.62393e-10	3.38937e-08	12.0084	down	Cluster1
MRPL11	0.265286	5.80169	6.21195	7.6915e-10	3.41124e-08	12	up	Cluster1
TRIAP1	0.19879	4.581	6.21079	7.74654e-10	3.42308e-08	11.9931	up	Cluster1
RND1	0.794509	2.59204	6.21061	7.75503e-10	3.42308e-08	11.9921	up	Cluster1
LILRA5	0.524986	0.882982	6.20784	7.88771e-10	3.46729e-08	11.9758	up	Cluster1
MPND	-0.231379	3.81101	-6.20751	7.90342e-10	3.46729e-08	11.9739	down	Cluster1
ACACB	-0.398442	0.6547	-6.20735	7.91116e-10	3.46729e-08	11.973	down	Cluster1
RABL3	0.246635	3.16053	6.20383	8.08364e-10	3.52757e-08	11.9523	up	Cluster1
COPS5	0.212041	5.32484	6.20377	8.08667e-10	3.52757e-08	11.952	up	Cluster1
PAK1IP1	0.268788	3.69652	6.20334	8.108e-10	3.52859e-08	11.9494	up	Cluster1
CKAP2L	0.522527	1.64668	6.20292	8.12879e-10	3.52938e-08	11.947	up	Cluster1
TTK	0.581996	2.09816	6.19675	8.44111e-10	3.65644e-08	11.9109	up	Cluster1
NBPF9	-0.300602	2.48499	-6.19609	8.47555e-10	3.66282e-08	11.907	down	Cluster1
NHSL2	-0.456836	-0.882187	-6.19387	8.59119e-10	3.70165e-08	11.894	down	Cluster1
SPTAN1	-0.237654	5.87972	-6.1936	8.60524e-10	3.70165e-08	11.8924	down	Cluster1
PARPBP	0.460467	2.04954	6.19005	8.79436e-10	3.76582e-08	11.8716	up	Cluster1
CAPZA2	0.334324	5.88204	6.19003	8.79495e-10	3.76582e-08	11.8715	up	Cluster1
CCNA2	0.490605	3.07075	6.1882	8.89419e-10	3.79956e-08	11.8608	up	Cluster1
NPIPA3	-0.472225	0.823882	-6.1841	9.11927e-10	3.88677e-08	11.8368	down	Cluster1
TMEM183A	0.236378	5.29399	6.18372	9.14053e-10	3.88692e-08	11.8346	up	Cluster1
MRPL35	0.257711	4.51407	6.18326	9.16626e-10	3.88897e-08	11.8319	up	Cluster1
HILPDA	0.502603	4.28024	6.18246	9.21112e-10	3.89909e-08	11.8272	up	Cluster1
HSPA14	0.232298	3.98125	6.17801	9.46469e-10	3.99267e-08	11.8012	up	Cluster1
PPFIBP2	-0.356088	3.53072	-6.17783	9.47515e-10	3.99267e-08	11.8002	down	Cluster1
BACE2	0.489174	4.87702	6.17548	9.61175e-10	4.04107e-08	11.7865	up	Cluster1
CREM	0.238736	4.34148	6.17491	9.64528e-10	4.04601e-08	11.7831	up	Cluster1
ZBTB43	-0.297901	1.81918	-6.17394	9.7025e-10	4.06085e-08	11.7775	down	Cluster1
SAA2	1.05542	2.53157	6.16891	1.0004e-09	4.17764e-08	11.7481	up	Cluster1
CCL20	0.912088	3.95551	6.16486	1.02539e-09	4.27237e-08	11.7245	up	Cluster1
AKAP8	-0.189794	3.16323	-6.16382	1.03188e-09	4.28982e-08	11.7185	down	Cluster1
SNX6	0.257498	5.24693	6.15521	1.08737e-09	4.51038e-08	11.6683	up	Cluster1
PPIL1	0.26108	4.65136	6.15291	1.10266e-09	4.56364e-08	11.6549	up	Cluster1
CD24	0.592039	7.15911	6.15252	1.10527e-09	4.56428e-08	11.6527	up	Cluster1
NDC80	0.503344	2.62247	6.14759	1.13887e-09	4.6926e-08	11.624	up	Cluster1
KANSL1	-0.229276	3.79038	-6.14662	1.14562e-09	4.70998e-08	11.6183	down	Cluster1
VIPR1	-0.551216	1.83904	-6.14476	1.15858e-09	4.75274e-08	11.6075	down	Cluster1
AIG1	0.242354	4.59472	6.14399	1.16402e-09	4.76453e-08	11.6031	up	Cluster1
DYNLL2	-0.253712	4.23315	-6.14346	1.16777e-09	4.76938e-08	11.6	down	Cluster1
FGF22	-0.902783	-4.79868	-6.14003	1.19234e-09	4.85906e-08	11.58	down	Cluster1
ORM1	1.2972	1.27306	6.13659	1.2175e-09	4.95071e-08	11.56	up	Cluster1
C12orf29	0.29134	3.21049	6.13458	1.23236e-09	4.99156e-08	11.5484	up	Cluster1
LEPROT	0.234904	4.85599	6.13451	1.23292e-09	4.99156e-08	11.548	up	Cluster1
PKD1	-0.363159	3.88545	-6.12949	1.27097e-09	5.11514e-08	11.5189	down	Cluster1
XAB2	-0.218026	4.3045	-6.12911	1.2739e-09	5.11514e-08	11.5167	down	Cluster1
ANO8	-0.37759	1.47027	-6.12907	1.27421e-09	5.11514e-08	11.5165	down	Cluster1
RBBP4	0.237182	6.2168	6.12904	1.27445e-09	5.11514e-08	11.5163	up	Cluster1
TECTA	-0.459362	-3.32289	-6.12721	1.28866e-09	5.16102e-08	11.5057	down	Cluster1
LNPEP	-0.233934	2.01823	-6.12473	1.30812e-09	5.22771e-08	11.4913	down	Cluster1
TBC1D9B	-0.217408	5.02953	-6.12331	1.31939e-09	5.26141e-08	11.4831	down	Cluster1
TSPAN18	-0.576432	2.155	-6.11219	1.41116e-09	5.61533e-08	11.4187	down	Cluster1
CAMSAP3	-0.398173	2.82312	-6.11148	1.41724e-09	5.62747e-08	11.4146	down	Cluster1
NKTR	-0.383981	3.06316	-6.11038	1.42666e-09	5.6528e-08	11.4082	down	Cluster1
HOXD1	-0.864617	0.385252	-6.10888	1.43965e-09	5.69212e-08	11.3996	down	Cluster1
PPP1R9B	-0.237522	4.26736	-6.10808	1.44661e-09	5.70752e-08	11.395	down	Cluster1
ZDHHC11B	-0.823471	0.69409	-6.10389	1.48364e-09	5.8412e-08	11.3708	down	Cluster1
MRPL49	0.219754	5.19364	6.10345	1.48758e-09	5.84433e-08	11.3682	up	Cluster1
OBSCN	-0.496233	1.79271	-6.09641	1.55214e-09	6.08511e-08	11.3275	down	Cluster1
KIF4A	0.511089	2.20613	6.09222	1.59173e-09	6.22718e-08	11.3034	up	Cluster1
UBE2V2	0.240278	5.30956	6.09089	1.6046e-09	6.26436e-08	11.2957	up	Cluster1
ITSN2	-0.226584	3.75737	-6.08857	1.6271e-09	6.3289e-08	11.2824	down	Cluster1
YRDC	0.226073	3.63777	6.08849	1.62795e-09	6.3289e-08	11.2819	up	Cluster1
EBF4	-0.463116	2.17208	-6.08509	1.66161e-09	6.44627e-08	11.2623	down	Cluster1
IGIP	-0.342409	1.0438	-6.08318	1.68076e-09	6.50698e-08	11.2513	down	Cluster1
DR1	0.23055	4.33168	6.08082	1.7048e-09	6.58635e-08	11.2377	up	Cluster1
REV1	-0.232967	3.73161	-6.07863	1.72737e-09	6.65968e-08	11.2252	down	Cluster1
SSX2IP	0.37644	2.30842	6.07704	1.744e-09	6.70989e-08	11.216	up	Cluster1
GPSM1	-0.395878	2.29428	-6.07553	1.7599e-09	6.75708e-08	11.2073	down	Cluster1
CEACAM3	0.575128	-1.60971	6.07498	1.76568e-09	6.76529e-08	11.2042	up	Cluster1
KIF23	0.486798	2.99971	6.07384	1.77785e-09	6.79788e-08	11.1976	up	Cluster1
HYAL4	1.14217	-5.95697	6.07213	1.79622e-09	6.85403e-08	11.1877	up	Cluster1
HMGA1	0.403466	7.2524	6.07148	1.80321e-09	6.86661e-08	11.184	up	Cluster1
SPRN	-0.371496	0.0955789	-6.07009	1.8183e-09	6.90993e-08	11.176	down	Cluster1
CDKL5	-0.348775	0.368101	-6.06858	1.83483e-09	6.95851e-08	11.1674	down	Cluster1
TMEM132E	-0.744691	-3.7213	-6.06502	1.87447e-09	7.09435e-08	11.1469	down	Cluster1
MRPL37	0.204643	5.67287	6.06297	1.89769e-09	7.16762e-08	11.1352	up	Cluster1
KCTD7	-0.284221	1.38612	-6.06217	1.90685e-09	7.18748e-08	11.1305	down	Cluster1
AZIN1	0.243226	5.65399	6.06162	1.91316e-09	7.18748e-08	11.1274	up	Cluster1
RFX1	-0.226522	2.14709	-6.0615	1.91455e-09	7.18748e-08	11.1267	down	Cluster1
MTMR3	-0.255903	3.51063	-6.05974	1.93486e-09	7.24909e-08	11.1166	down	Cluster1
RBM7	0.232254	3.99274	6.05811	1.95382e-09	7.292e-08	11.1073	up	Cluster1
RP11-364B14.3	-1.29517	-7.61555	-6.05808	1.95416e-09	7.292e-08	11.1071	down	Cluster1
SPRYD4	0.250911	2.8362	6.05737	1.96245e-09	7.30807e-08	11.103	up	Cluster1
WDR76	0.413733	2.01924	6.05704	1.96633e-09	7.30807e-08	11.1011	up	Cluster1
TXNDC9	0.201414	4.55103	6.05271	2.01807e-09	7.4854e-08	11.0763	up	Cluster1
IL37	-1.75192	-3.02303	-6.0515	2.03271e-09	7.52466e-08	11.0694	down	Cluster1
ZNF594	-0.404649	0.130016	-6.04825	2.07262e-09	7.65717e-08	11.0508	down	Cluster1
OTUD3	-0.364094	1.05638	-6.0442	2.12352e-09	7.82965e-08	11.0275	down	Cluster1
NME2	0.38636	4.30398	6.04365	2.13045e-09	7.83964e-08	11.0244	up	Cluster1
CENPI	0.488318	1.23164	6.03774	2.20704e-09	8.10541e-08	10.9906	up	Cluster1
RALGPS1	-0.37157	1.68181	-6.03287	2.27226e-09	8.32848e-08	10.9628	down	Cluster1
PRR11	0.479801	2.68459	6.02302	2.40981e-09	8.81525e-08	10.9065	up	Cluster1
RBM6	-0.305296	4.4992	-6.01966	2.45851e-09	8.96769e-08	10.8874	down	Cluster1
NEIL3	0.58213	0.345653	6.01948	2.46113e-09	8.96769e-08	10.8864	up	Cluster1
CACNA1G	-0.678085	-3.88627	-6.01735	2.49266e-09	9.06481e-08	10.8742	down	Cluster1
KRR1	0.242748	4.6178	6.01347	2.55085e-09	9.2583e-08	10.8521	up	Cluster1
AKAP1	-0.255006	4.49723	-6.01156	2.58007e-09	9.34608e-08	10.8412	down	Cluster1
SNCG	0.804998	3.62735	6.0091	2.61816e-09	9.4656e-08	10.8272	up	Cluster1
GLS2	-0.597534	1.21588	-6.00737	2.64524e-09	9.54494e-08	10.8174	down	Cluster1
MAPK10	-0.604107	1.52574	-6.00482	2.68553e-09	9.66602e-08	10.8029	down	Cluster1
SUGP2	-0.298922	3.97919	-6.00459	2.68919e-09	9.66602e-08	10.8016	down	Cluster1
RNF114	0.224179	5.42661	6.00383	2.70152e-09	9.68405e-08	10.7972	up	Cluster1
RAET1G	0.805967	-0.424684	6.00363	2.70463e-09	9.68405e-08	10.7961	up	Cluster1
SLC52A1	-0.700386	0.0935009	-6.00166	2.73658e-09	9.77958e-08	10.7849	down	Cluster1
RAD54B	0.351887	1.59387	6.0009	2.74887e-09	9.80466e-08	10.7806	up	Cluster1
PRCD	-0.434445	-0.0585039	-5.99886	2.78249e-09	9.90558e-08	10.769	down	Cluster1
VPS13A	-0.295585	2.12282	-5.9966	2.82008e-09	1.00202e-07	10.7561	down	Cluster1
PSMB5	0.227582	6.78598	5.99558	2.83721e-09	1.00442e-07	10.7503	up	Cluster1
WNK1	-0.300523	5.03949	-5.99555	2.83766e-09	1.00442e-07	10.7502	down	Cluster1
EPHA4	-0.508444	2.11592	-5.98904	2.94956e-09	1.04037e-07	10.7132	down	Cluster1
RBMS3	-0.43703	0.5668	-5.98899	2.9504e-09	1.04037e-07	10.7129	down	Cluster1
PPIH	0.244245	5.21604	5.98639	2.99622e-09	1.05452e-07	10.6982	up	Cluster1
FGL1	1.73438	-1.40266	5.98473	3.0258e-09	1.06292e-07	10.6888	up	Cluster1
RTN4R	-0.468251	2.16431	-5.98354	3.04725e-09	1.06843e-07	10.682	down	Cluster1
CDIP1	-0.325541	3.43234	-5.97837	3.14216e-09	1.09826e-07	10.6527	down	Cluster1
LRRC37A	-0.390032	-0.55475	-5.97802	3.14852e-09	1.09826e-07	10.6508	down	Cluster1
PPHLN1	0.166944	4.87236	5.97794	3.15006e-09	1.09826e-07	10.6503	up	Cluster1
C1orf198	-0.261795	4.39289	-5.97394	3.2255e-09	1.12218e-07	10.6277	down	Cluster1
MCM10	0.5448	1.21617	5.97367	3.23074e-09	1.12218e-07	10.6261	up	Cluster1
DIP2A	-0.252554	2.92438	-5.97292	3.24513e-09	1.12319e-07	10.6219	down	Cluster1
NUP37	0.26531	4.45723	5.97257	3.25177e-09	1.12319e-07	10.6199	up	Cluster1
NIF3L1	0.200401	4.20042	5.97255	3.2522e-09	1.12319e-07	10.6198	up	Cluster1
UBE2E3	0.247876	5.76873	5.97226	3.25781e-09	1.12319e-07	10.6181	up	Cluster1
DCAF13	0.245453	4.89024	5.97054	3.29109e-09	1.13242e-07	10.6084	up	Cluster1
LMNTD2	-0.40863	0.789173	-5.97025	3.29676e-09	1.13242e-07	10.6068	down	Cluster1
PURA	-0.222185	1.28631	-5.96581	3.38461e-09	1.16045e-07	10.5816	down	Cluster1
CUL2	0.208756	3.60226	5.96281	3.44505e-09	1.17899e-07	10.5647	up	Cluster1
SAFB	-0.225531	5.16583	-5.9587	3.52966e-09	1.20573e-07	10.5415	down	Cluster1
MAP2K7	-0.21017	3.44789	-5.95353	3.6392e-09	1.24087e-07	10.5123	down	Cluster1
SCN4B	-0.552179	-0.0479711	-5.9519	3.67437e-09	1.24875e-07	10.5031	down	Cluster1
CAMK1D	-0.480514	2.43262	-5.95183	3.67576e-09	1.24875e-07	10.5027	down	Cluster1
TTC28	-0.380848	1.15684	-5.95074	3.69966e-09	1.25458e-07	10.4965	down	Cluster1
MTFR2	0.450959	1.55986	5.9502	3.71126e-09	1.25622e-07	10.4935	up	Cluster1
NUF2	0.518063	2.87333	5.94851	3.7486e-09	1.26655e-07	10.4839	up	Cluster1
SOX8	-0.704974	-2.76858	-5.94431	3.8426e-09	1.29595e-07	10.4603	down	Cluster1
PTGES3	0.209163	7.47429	5.94202	3.89481e-09	1.3096e-07	10.4473	up	Cluster1
ATF1	0.223521	4.00048	5.94191	3.89716e-09	1.3096e-07	10.4468	up	Cluster1
DLX4	-0.559992	0.462349	-5.93101	4.15549e-09	1.39389e-07	10.3854	down	Cluster1
SRPX	-0.521241	1.90775	-5.93048	4.16856e-09	1.39575e-07	10.3824	down	Cluster1
DEPDC1B	0.504472	1.73289	5.93013	4.17711e-09	1.3961e-07	10.3804	up	Cluster1
ZMPSTE24	0.195967	4.58504	5.92757	4.2405e-09	1.41474e-07	10.366	up	Cluster1
SLC39A9	0.175797	4.4682	5.92668	4.26261e-09	1.41957e-07	10.3611	up	Cluster1
PPP1R36	0.625158	-1.29261	5.91892	4.46154e-09	1.48316e-07	10.3175	up	Cluster1
RAD54L2	-0.257701	1.46795	-5.91848	4.47317e-09	1.48438e-07	10.315	down	Cluster1
PCYOX1L	-0.293065	2.01961	-5.91717	4.50767e-09	1.49316e-07	10.3076	down	Cluster1
COLGALT2	-0.841546	-1.03225	-5.91656	4.52366e-09	1.49483e-07	10.3043	down	Cluster1
KIR2DL4	0.866993	-2.32812	5.91637	4.52881e-09	1.49483e-07	10.3032	up	Cluster1
POC1B	0.249983	2.87562	5.91522	4.5594e-09	1.50226e-07	10.2967	up	Cluster1
ZWINT	0.390787	4.5151	5.91297	4.62003e-09	1.51896e-07	10.2841	up	Cluster1
PDE6A	0.651019	-4.63422	5.91274	4.62643e-09	1.51896e-07	10.2828	up	Cluster1
EIF5A	0.242643	8.49984	5.90896	4.72989e-09	1.55019e-07	10.2616	up	Cluster1
SLFNL1	-0.583995	-1.73396	-5.90811	4.75351e-09	1.55518e-07	10.2569	down	Cluster1
CDCA3	0.525192	3.71132	5.90781	4.76202e-09	1.55523e-07	10.2552	up	Cluster1
BUB1	0.44195	2.86057	5.90611	4.80971e-09	1.56805e-07	10.2456	up	Cluster1
ORC1	0.46461	1.33076	5.90571	4.82095e-09	1.56851e-07	10.2434	up	Cluster1
TMEM130	-0.760282	0.32024	-5.90546	4.828e-09	1.56851e-07	10.242	down	Cluster1
SLC22A17	-0.434713	2.41561	-5.90421	4.86339e-09	1.57449e-07	10.235	down	Cluster1
RER1	0.192681	6.35211	5.90412	4.86596e-09	1.57449e-07	10.2345	up	Cluster1
PTK7	-0.324072	5.76845	-5.90392	4.87184e-09	1.57449e-07	10.2334	down	Cluster1
SUPT6H	-0.223665	4.49999	-5.90255	4.91099e-09	1.58439e-07	10.2257	down	Cluster1
MAN2B1	-0.25055	5.84534	-5.90052	4.96969e-09	1.60055e-07	10.2144	down	Cluster1
TTLL3	-0.410944	2.84475	-5.89916	5.00955e-09	1.6106e-07	10.2067	down	Cluster1
AATF	-0.207767	5.00175	-5.8988	5.02e-09	1.61117e-07	10.2047	down	Cluster1
C5orf34	0.374866	0.823437	5.89832	5.03428e-09	1.61297e-07	10.202	up	Cluster1
CDCA5	0.489431	3.42255	5.89779	5.04978e-09	1.61515e-07	10.1991	up	Cluster1
KIF26A	-0.59855	-1.46801	-5.89711	5.0701e-09	1.61886e-07	10.1952	down	Cluster1
ZNF445	-0.258513	1.03269	-5.89678	5.07972e-09	1.61915e-07	10.1934	down	Cluster1
CD207	-0.975787	-0.0219552	-5.89474	5.14077e-09	1.6358e-07	10.182	down	Cluster1
GABRE	-0.777436	2.74601	-5.89328	5.18498e-09	1.64455e-07	10.1738	down	Cluster1
LRRTM1	-1.42641	-5.29421	-5.89324	5.18596e-09	1.64455e-07	10.1737	down	Cluster1
ZNF462	-0.46468	1.37289	-5.89079	5.26095e-09	1.66549e-07	10.1599	down	Cluster1
MAPKAPK5	0.173185	4.39377	5.8897	5.29457e-09	1.67328e-07	10.1538	up	Cluster1
SARM1	-0.396107	1.79528	-5.88804	5.34603e-09	1.68668e-07	10.1446	down	Cluster1
KCTD2	-0.18853	3.40176	-5.88701	5.37839e-09	1.69401e-07	10.1388	down	Cluster1
KRT83	1.27602	-4.767	5.88604	5.40892e-09	1.69874e-07	10.1334	up	Cluster1
USP34	-0.218167	4.81263	-5.88596	5.41169e-09	1.69874e-07	10.1329	down	Cluster1
ETV4	-0.57389	3.82107	-5.88558	5.42347e-09	1.69957e-07	10.1309	down	Cluster1
POLR3GL	-0.236876	4.43727	-5.88527	5.43337e-09	1.6998e-07	10.1291	down	Cluster1
SURF6	-0.26934	3.21303	-5.88369	5.48378e-09	1.71269e-07	10.1203	down	Cluster1
CRYGS	-0.463579	0.0539588	-5.88273	5.51459e-09	1.71942e-07	10.1149	down	Cluster1
HCAR1	1.26921	-2.01192	5.8823	5.52863e-09	1.72091e-07	10.1125	up	Cluster1
SKA1	0.537659	1.30971	5.88125	5.56254e-09	1.72857e-07	10.1067	up	Cluster1
DYNLL1	0.195473	8.21618	5.88072	5.57986e-09	1.73106e-07	10.1037	up	Cluster1
TMEM123	0.290459	6.79703	5.87862	5.64866e-09	1.74948e-07	10.092	up	Cluster1
FAM95C	-0.873474	-0.541017	-5.87758	5.68279e-09	1.75713e-07	10.0862	down	Cluster1
CCDC174	-0.170581	2.87876	-5.87688	5.70611e-09	1.76141e-07	10.0823	down	Cluster1
PSMB2	0.181481	5.88414	5.87568	5.74614e-09	1.77082e-07	10.0756	up	Cluster1
SEMA6D	-0.718484	0.185358	-5.87514	5.76453e-09	1.77355e-07	10.0726	down	Cluster1
ANKRD36C	-0.526664	0.223536	-5.87478	5.77669e-09	1.77435e-07	10.0706	down	Cluster1
ARMC7	-0.225841	3.47741	-5.87192	5.87383e-09	1.80028e-07	10.0546	down	Cluster1
CYBRD1	-0.417256	4.27191	-5.87172	5.88049e-09	1.80028e-07	10.0535	down	Cluster1
MPRIP	-0.261925	5.52504	-5.86986	5.94456e-09	1.8169e-07	10.0432	down	Cluster1
CSE1L	0.285805	5.11777	5.86651	6.06166e-09	1.84965e-07	10.0245	up	Cluster1
NFATC1	-0.337956	2.40071	-5.86411	6.14702e-09	1.87234e-07	10.0112	down	Cluster1
ABHD15	-0.230824	2.47458	-5.86386	6.15616e-09	1.87234e-07	10.0098	down	Cluster1
CCDC130	-0.266718	3.91601	-5.86339	6.17284e-09	1.87434e-07	10.0072	down	Cluster1
USP27X	-0.404477	1.18988	-5.86288	6.19149e-09	1.87485e-07	10.0043	down	Cluster1
USP6	-0.401115	-3.61217	-5.86256	6.20296e-09	1.87485e-07	10.0025	down	Cluster1
ATP6V1C1	0.231712	4.63479	5.86251	6.20476e-09	1.87485e-07	10.0022	up	Cluster1
DNHD1	-0.426074	0.836024	-5.85911	6.32874e-09	1.9092e-07	9.98335	down	Cluster1
NDFIP2	0.29703	4.1541	5.85871	6.34346e-09	1.91054e-07	9.98113	up	Cluster1
ZNF276	-0.280067	3.14736	-5.856	6.44408e-09	1.93771e-07	9.96609	down	Cluster1
UQCRH	0.240571	8.07481	5.85479	6.48976e-09	1.94829e-07	9.95934	up	Cluster1
CEBPA	-0.478742	3.29605	-5.85403	6.51859e-09	1.9508e-07	9.95511	down	Cluster1
AUTS2	-0.497047	3.46773	-5.85401	6.5191e-09	1.9508e-07	9.95503	down	Cluster1
CSAG1	2.00242	-3.02121	5.8529	6.56167e-09	1.96038e-07	9.94881	up	Cluster1
VANGL1	0.293093	2.15953	5.85029	6.66167e-09	1.98706e-07	9.93436	up	Cluster1
UBE2W	0.247796	3.62481	5.84994	6.67542e-09	1.98797e-07	9.93239	up	Cluster1
ABCC3	-0.728898	4.30109	-5.84548	6.85044e-09	2.03683e-07	9.90766	down	Cluster1
OPN3	0.472434	3.83112	5.84217	6.98361e-09	2.0731e-07	9.88927	up	Cluster1
CMYA5	-0.4476	-0.711768	-5.84159	7.0071e-09	2.07676e-07	9.88606	down	Cluster1
ALDH5A1	-0.337456	2.29747	-5.84052	7.05086e-09	2.08228e-07	9.88012	down	Cluster1
NPIPB5	-0.420616	4.72737	-5.84031	7.05929e-09	2.08228e-07	9.87897	down	Cluster1
MAST3	-0.267168	1.405	-5.84031	7.05932e-09	2.08228e-07	9.87897	down	Cluster1
BANF1	0.223994	7.43695	5.83975	7.08214e-09	2.08569e-07	9.87589	up	Cluster1
DIRAS1	-0.769671	-0.488994	-5.83843	7.13688e-09	2.09849e-07	9.86853	down	Cluster1
SNRPA1	0.252111	5.49647	5.83682	7.20368e-09	2.11323e-07	9.85963	up	Cluster1
NSRP1	-0.181423	3.81719	-5.83667	7.20975e-09	2.11323e-07	9.85883	down	Cluster1
VTA1	0.234032	4.543	5.83415	7.31584e-09	2.14095e-07	9.84487	up	Cluster1
MTCH2	0.231918	6.19792	5.83302	7.36404e-09	2.15167e-07	9.8386	up	Cluster1
DOC2A	-0.800038	-0.777295	-5.82641	7.65163e-09	2.23219e-07	9.802	down	Cluster1
FBXO5	0.327849	2.25573	5.82512	7.70874e-09	2.2387e-07	9.7949	up	Cluster1
TMEM243	-0.324926	4.30479	-5.8251	7.70981e-09	2.2387e-07	9.79477	down	Cluster1
GRID1	-0.484814	-1.62672	-5.82509	7.7101e-09	2.2387e-07	9.79473	down	Cluster1
SPRY2	-0.380845	3.42502	-5.82276	7.81517e-09	2.26567e-07	9.7818	down	Cluster1
BPTF	-0.232342	4.33372	-5.81394	8.22407e-09	2.3805e-07	9.73309	down	Cluster1
MCM4	0.419162	5.08855	5.81356	8.24199e-09	2.38197e-07	9.73101	up	Cluster1
ORMDL3	-0.25597	5.43958	-5.81309	8.26468e-09	2.38482e-07	9.72839	down	Cluster1
WDR83	-0.220327	2.8115	-5.81085	8.37205e-09	2.41206e-07	9.71606	down	Cluster1
HCCS	0.214175	3.98649	5.81054	8.3872e-09	2.41268e-07	9.71433	up	Cluster1
GEMIN7	0.217986	4.44632	5.80941	8.44197e-09	2.42469e-07	9.70812	up	Cluster1
TMX2	0.172884	5.96182	5.80825	8.49869e-09	2.43721e-07	9.70172	up	Cluster1
GDI2	0.187635	6.73679	5.80629	8.59551e-09	2.46118e-07	9.6909	up	Cluster1
GCH1	0.325955	2.73939	5.80565	8.62741e-09	2.46651e-07	9.68737	up	Cluster1
CISD2	0.211273	4.436	5.80262	8.77976e-09	2.50621e-07	9.67065	up	Cluster1
SCNN1D	-0.539096	-0.241503	-5.80198	8.81218e-09	2.51161e-07	9.66713	down	Cluster1
WDR12	0.270702	4.7698	5.80037	8.89416e-09	2.53109e-07	9.65828	up	Cluster1
DPM1	0.221192	5.17537	5.79804	9.01455e-09	2.56143e-07	9.64544	up	Cluster1
UBE2T	0.400304	4.57737	5.79565	9.13936e-09	2.59293e-07	9.63231	up	Cluster1
HERC1	-0.218622	3.59629	-5.7945	9.20036e-09	2.60625e-07	9.62596	down	Cluster1
PDIA6	0.217497	7.63038	5.79234	9.31576e-09	2.63493e-07	9.61406	up	Cluster1
SLC16A9	-0.835581	1.08424	-5.79063	9.40753e-09	2.65684e-07	9.6047	down	Cluster1
RP5-966M1.6	-0.546979	-1.69625	-5.78885	9.50474e-09	2.68022e-07	9.59488	down	Cluster1
SON	-0.191874	5.74519	-5.78735	9.58695e-09	2.69654e-07	9.58666	down	Cluster1
HBD	1.19151	-4.80537	5.78727	9.59162e-09	2.69654e-07	9.58619	up	Cluster1
MYCBP	0.211622	4.21635	5.78676	9.61991e-09	2.70041e-07	9.58338	up	Cluster1
PRSS2	1.51644	0.353674	5.78584	9.67064e-09	2.71055e-07	9.57836	up	Cluster1
TRIM56	-0.292361	2.69348	-5.78402	9.77287e-09	2.73508e-07	9.56832	down	Cluster1
NMD3	0.261986	4.62683	5.78144	9.91877e-09	2.77174e-07	9.55417	up	Cluster1
DNAAF2	0.221948	2.36059	5.78103	9.94241e-09	2.77417e-07	9.55189	up	Cluster1
TMC8	-0.398792	2.60884	-5.77836	1.00962e-08	2.81285e-07	9.53724	down	Cluster1
PSRC1	0.364521	2.40097	5.7779	1.01226e-08	2.81598e-07	9.53475	up	Cluster1
MTDH	0.260855	5.08997	5.77755	1.01429e-08	2.81743e-07	9.53283	up	Cluster1
SECISBP2	-0.210968	3.7416	-5.77633	1.02142e-08	2.83298e-07	9.52615	down	Cluster1
ZG16B	0.83757	1.33431	5.7735	1.03821e-08	2.87528e-07	9.51057	up	Cluster1
TXNDC12	0.167719	5.28444	5.7648	1.09135e-08	3.01794e-07	9.46292	up	Cluster1
POC1A	0.286169	2.26939	5.7629	1.10333e-08	3.04653e-07	9.4525	up	Cluster1
HNRNPH1	-0.231326	7.45646	-5.76089	1.11611e-08	3.07724e-07	9.44151	down	Cluster1
NOTCH1	-0.389365	2.63854	-5.76041	1.11918e-08	3.08115e-07	9.43888	down	Cluster1
FKBP15	-0.188984	3.51517	-5.75856	1.1311e-08	3.10934e-07	9.42877	down	Cluster1
PHF21B	-1.14822	-5.0696	-5.75579	1.14922e-08	3.15449e-07	9.4136	down	Cluster1
CCDC167	0.268403	5.07919	5.75295	1.16807e-08	3.2015e-07	9.39807	up	Cluster1
CXCL3	0.599952	1.49797	5.75139	1.17851e-08	3.22538e-07	9.38957	up	Cluster1
TPX2	0.525656	4.15061	5.74956	1.19095e-08	3.25463e-07	9.37954	up	Cluster1
KCNU1	1.14512	-7.8775	5.74886	1.1957e-08	3.2628e-07	9.37575	up	Cluster1
DEF6	-0.270386	3.6455	-5.7484	1.19884e-08	3.26657e-07	9.37324	down	Cluster1
SLC9A5	-0.480421	-0.743593	-5.74648	1.21212e-08	3.29793e-07	9.36273	down	Cluster1
GNAO1	-0.520392	-0.630291	-5.74594	1.21588e-08	3.29871e-07	9.35977	down	Cluster1
PIP4K2B	-0.200389	3.68881	-5.74593	1.21596e-08	3.29871e-07	9.35971	down	Cluster1
MRPS28	0.253067	5.58131	5.74251	1.23995e-08	3.35541e-07	9.34106	up	Cluster1
BRIX1	0.286584	5.13496	5.74244	1.24047e-08	3.35541e-07	9.34066	up	Cluster1
WWC3	-0.289811	3.23556	-5.73761	1.27515e-08	3.4442e-07	9.31434	down	Cluster1
YWHAZ	0.227139	8.69871	5.7365	1.28327e-08	3.46111e-07	9.30828	up	Cluster1
DOCK6	-0.245541	3.80826	-5.73478	1.29593e-08	3.49017e-07	9.29892	down	Cluster1
CCT2	0.268623	6.37599	5.73427	1.29968e-08	3.49523e-07	9.29615	up	Cluster1
PCNA	0.307997	6.43715	5.7328	1.31066e-08	3.51965e-07	9.28813	up	Cluster1
ARL17A	-0.337674	1.91812	-5.73196	1.31693e-08	3.53137e-07	9.28357	down	Cluster1
TNN	-0.642567	-3.52327	-5.73119	1.32276e-08	3.54192e-07	9.27935	down	Cluster1
BAK1	0.23621	4.41138	5.73015	1.33066e-08	3.55711e-07	9.27367	up	Cluster1
CUX1	-0.220342	5.17382	-5.72994	1.33227e-08	3.55711e-07	9.27252	down	Cluster1
CDC42EP1	-0.388385	5.31042	-5.72888	1.34031e-08	3.57219e-07	9.26677	down	Cluster1
MLLT6	-0.302355	4.47092	-5.72869	1.34176e-08	3.57219e-07	9.26574	down	Cluster1
VMAC	-0.224517	0.996282	-5.72598	1.36268e-08	3.61811e-07	9.25098	down	Cluster1
PRIM1	0.322919	2.85251	5.72595	1.3629e-08	3.61811e-07	9.25083	up	Cluster1
RAD51AP1	0.468721	2.83058	5.72498	1.37049e-08	3.63308e-07	9.24552	up	Cluster1
TRMT10B	-0.240348	1.72163	-5.71896	1.41832e-08	3.75452e-07	9.21278	down	Cluster1
TIMM8B	0.279083	5.55611	5.71492	1.4513e-08	3.83633e-07	9.19085	up	Cluster1
HMGN3	-0.295561	6.28914	-5.71422	1.45712e-08	3.84626e-07	9.18703	down	Cluster1
CHRNA9	1.34652	-4.30833	5.71332	1.46461e-08	3.8587e-07	9.18214	up	Cluster1
MELK	0.518382	2.87743	5.71305	1.46679e-08	3.8587e-07	9.18072	up	Cluster1
ORMDL2	0.20246	5.78075	5.71288	1.46824e-08	3.8587e-07	9.17978	up	Cluster1
MAPK6	0.330082	3.81053	5.71257	1.47086e-08	3.8587e-07	9.17807	up	Cluster1
CLIC1	0.19365	8.41052	5.71241	1.47221e-08	3.8587e-07	9.1772	up	Cluster1
ZNF143	0.133454	3.33085	5.70952	1.49658e-08	3.91703e-07	9.16154	up	Cluster1
PDSS1	0.27739	2.21865	5.70906	1.50049e-08	3.91955e-07	9.15905	up	Cluster1
CDH20	-0.904845	-4.90684	-5.70888	1.50203e-08	3.91955e-07	9.15806	down	Cluster1
GOLGA8B	-0.53047	2.97231	-5.70867	1.50387e-08	3.91955e-07	9.1569	down	Cluster1
LAMTOR5	0.214124	6.94853	5.70335	1.55002e-08	4.03417e-07	9.12806	up	Cluster1
FRA10AC1	-0.216635	2.33593	-5.70245	1.55795e-08	4.04764e-07	9.12319	down	Cluster1
WSCD2	-0.930829	-2.61052	-5.70227	1.55955e-08	4.04764e-07	9.12221	down	Cluster1
RBL2	-0.21817	4.32403	-5.70091	1.57167e-08	4.07341e-07	9.11482	down	Cluster1
MAGEC2	1.72605	-5.91462	5.69811	1.59688e-08	4.13012e-07	9.09964	up	Cluster1
FAM219B	-0.196096	3.93721	-5.69775	1.60006e-08	4.13012e-07	9.09774	down	Cluster1
QRICH2	-0.451812	-0.551228	-5.69767	1.60081e-08	4.13012e-07	9.0973	down	Cluster1
PPP1CA	0.178789	7.21764	5.69749	1.60244e-08	4.13012e-07	9.09632	up	Cluster1
TIAF1	-0.392043	-0.91833	-5.69643	1.61215e-08	4.14939e-07	9.09056	down	Cluster1
RNPC3	-0.300701	2.36503	-5.69595	1.61657e-08	4.15089e-07	9.08795	down	Cluster1
ZCCHC14	-0.235673	2.54259	-5.69588	1.6172e-08	4.15089e-07	9.08757	down	Cluster1
DSCC1	0.408707	1.83576	5.69538	1.62179e-08	4.15692e-07	9.08487	up	Cluster1
AKIRIN1	0.202697	4.5844	5.69443	1.63059e-08	4.17372e-07	9.07971	up	Cluster1
STMN1	0.389743	7.31428	5.69279	1.64577e-08	4.20157e-07	9.07086	up	Cluster1
CALCA	1.82757	-3.02882	5.69277	1.64599e-08	4.20157e-07	9.07074	up	Cluster1
NBPF11	-0.302153	1.89382	-5.69201	1.65311e-08	4.21396e-07	9.06662	down	Cluster1
EPHB6	-0.648069	1.4491	-5.69175	1.65557e-08	4.21444e-07	9.0652	down	Cluster1
PLCG2	-0.309806	2.54977	-5.69134	1.65942e-08	4.21616e-07	9.06299	down	Cluster1
JMJD7-PLA2G4B	-0.465253	1.16325	-5.69119	1.66078e-08	4.21616e-07	9.0622	down	Cluster1
HDGF	0.206906	7.69586	5.69008	1.6713e-08	4.23708e-07	9.05618	up	Cluster1
CDC42	0.18489	7.16306	5.68808	1.69032e-08	4.27946e-07	9.04538	up	Cluster1
EXO1	0.479958	2.00064	5.68705	1.70025e-08	4.29873e-07	9.0398	up	Cluster1
SLC27A3	-0.290627	4.61508	-5.68511	1.71903e-08	4.34033e-07	9.02931	down	Cluster1
TFAM	0.248841	3.83365	5.68465	1.72354e-08	4.34581e-07	9.02682	up	Cluster1
KLF12	-0.394094	0.0103879	-5.68364	1.73341e-08	4.36476e-07	9.02137	down	Cluster1
GSTM2	-0.580921	4.41892	-5.68308	1.73894e-08	4.37276e-07	9.01833	down	Cluster1
CXCL6	1.11779	0.4923	5.68182	1.75141e-08	4.39595e-07	9.01151	up	Cluster1
OSER1	0.224554	4.56244	5.68151	1.7545e-08	4.39595e-07	9.00983	up	Cluster1
CNPY2	0.207128	6.90102	5.68143	1.75526e-08	4.39595e-07	9.00942	up	Cluster1
MRPL3	0.235387	6.1875	5.68117	1.75783e-08	4.39648e-07	9.00802	up	Cluster1
ZNF653	-0.216348	2.03511	-5.68057	1.76384e-08	4.40481e-07	9.00477	down	Cluster1
FOXA1	0.620402	3.85012	5.68028	1.76667e-08	4.40481e-07	9.00324	up	Cluster1
CAPZA1	0.187914	5.89182	5.68012	1.76828e-08	4.40481e-07	9.00237	up	Cluster1
PRSS23	0.434438	5.01596	5.67915	1.77807e-08	4.42327e-07	8.9971	up	Cluster1
SLC12A9	-0.240123	3.92461	-5.67876	1.78199e-08	4.4271e-07	8.995	down	Cluster1
VNN2	0.579879	0.83418	5.67628	1.80715e-08	4.48362e-07	8.98163	up	Cluster1
TTC14	-0.298409	3.11119	-5.67438	1.82666e-08	4.52598e-07	8.97138	down	Cluster1
DEFB1	1.14038	2.55638	5.67281	1.84295e-08	4.56026e-07	8.96291	up	Cluster1
MED28	0.223656	4.84415	5.67192	1.85231e-08	4.57733e-07	8.95808	up	Cluster1
RIMBP3C	-0.836827	-3.66197	-5.66898	1.8833e-08	4.64759e-07	8.94226	down	Cluster1
ATXN7	-0.25525	2.11823	-5.66875	1.88575e-08	4.64759e-07	8.94102	down	Cluster1
DYNLT1	0.215911	6.98806	5.66826	1.89104e-08	4.65446e-07	8.93834	up	Cluster1
TMEM14B	0.244231	6.25932	5.66638	1.91124e-08	4.69797e-07	8.92821	up	Cluster1
CHD1	-0.212563	3.30181	-5.66579	1.91761e-08	4.70738e-07	8.92504	down	Cluster1
ZNF554	-0.252594	0.565233	-5.66302	1.94785e-08	4.77532e-07	8.91011	down	Cluster1
ASB14	-0.398737	-3.26765	-5.66264	1.95201e-08	4.77642e-07	8.90808	down	Cluster1
CCNC	0.235212	5.04848	5.66251	1.95344e-08	4.77642e-07	8.90738	up	Cluster1
ERI3	0.188147	5.17906	5.66065	1.97411e-08	4.82063e-07	8.89734	up	Cluster1
RAD51	0.453704	2.60693	5.65961	1.98572e-08	4.84261e-07	8.89174	up	Cluster1
SLC35E1	-0.176568	4.29197	-5.65867	1.99623e-08	4.86049e-07	8.88671	down	Cluster1
ERLIN1	0.254393	3.88154	5.65849	1.99829e-08	4.86049e-07	8.88573	up	Cluster1
PCSK1	0.953301	-1.98674	5.65617	2.02462e-08	4.91811e-07	8.87324	up	Cluster1
TNRC6A	-0.258501	2.96352	-5.65438	2.04511e-08	4.96138e-07	8.86364	down	Cluster1
RNF41	0.200464	4.22062	5.6522	2.07046e-08	5.01635e-07	8.85189	up	Cluster1
ANKS3	-0.280364	2.66149	-5.6502	2.09392e-08	5.06658e-07	8.84114	down	Cluster1
C17orf67	-0.324177	-0.694409	-5.64786	2.1217e-08	5.12711e-07	8.82858	down	Cluster1
CRMP1	-0.493609	1.73843	-5.64503	2.15584e-08	5.20286e-07	8.81335	down	Cluster1
CALU	0.259938	6.29583	5.64442	2.16323e-08	5.20882e-07	8.81009	up	Cluster1
ERH	0.20539	6.84737	5.64436	2.16392e-08	5.20882e-07	8.80979	up	Cluster1
MOB4	0.192265	4.43098	5.64382	2.17052e-08	5.21795e-07	8.80688	up	Cluster1
YAF2	0.195784	3.0203	5.64299	2.18076e-08	5.2358e-07	8.80239	up	Cluster1
ZNF750	-0.814611	2.11499	-5.642	2.1929e-08	5.25816e-07	8.7971	down	Cluster1
YIPF6	0.211322	4.2237	5.63801	2.24264e-08	5.37048e-07	8.77571	up	Cluster1
PLXDC1	-0.362078	2.24072	-5.63619	2.26571e-08	5.41875e-07	8.76595	down	Cluster1
SHH	-0.958746	-1.18332	-5.63586	2.26997e-08	5.42197e-07	8.76416	down	Cluster1
HBS1L	0.246061	4.47185	5.63139	2.32771e-08	5.55275e-07	8.74021	up	Cluster1
CLMN	0.369837	1.71245	5.62923	2.35616e-08	5.6134e-07	8.72862	up	Cluster1
ANKAR	-0.281912	0.0782257	-5.6284	2.36718e-08	5.62562e-07	8.72418	down	Cluster1
E2F8	0.389874	0.966644	5.62839	2.36734e-08	5.62562e-07	8.72411	up	Cluster1
DCAF15	-0.218969	4.2356	-5.62735	2.38113e-08	5.65115e-07	8.71857	down	Cluster1
RAB1B	0.159028	6.86035	5.62652	2.39229e-08	5.67039e-07	8.71412	up	Cluster1
DCT	-0.851903	-5.5368	-5.62555	2.40531e-08	5.694e-07	8.70894	down	Cluster1
COX7A2L	0.206121	6.60865	5.62209	2.45246e-08	5.79343e-07	8.69043	up	Cluster1
DNM2	-0.176564	5.61653	-5.62201	2.45355e-08	5.79343e-07	8.69001	down	Cluster1
GOLGA6L9	-0.449496	0.654886	-5.6214	2.46205e-08	5.80613e-07	8.68671	down	Cluster1
ARL10	-0.413803	-0.316112	-5.62064	2.47249e-08	5.82336e-07	8.68267	down	Cluster1
FCHSD1	-0.317186	2.46126	-5.62032	2.47702e-08	5.82663e-07	8.68093	down	Cluster1
PTPRD	-0.65429	-0.268479	-5.61945	2.48907e-08	5.84759e-07	8.6763	down	Cluster1
UBN2	-0.261787	0.921776	-5.61716	2.52128e-08	5.91579e-07	8.66404	down	Cluster1
WNT11	-0.78342	0.181734	-5.61673	2.52732e-08	5.92247e-07	8.66176	down	Cluster1
NPIPA1	-0.346244	4.46618	-5.6152	2.54916e-08	5.96612e-07	8.65356	down	Cluster1
CAPN11	-0.534119	-3.33579	-5.61414	2.56425e-08	5.99391e-07	8.64793	down	Cluster1
CHD9	-0.212055	2.78894	-5.61239	2.58956e-08	6.04026e-07	8.63857	down	Cluster1
SPDYE16	-0.351121	-1.36471	-5.61232	2.59059e-08	6.04026e-07	8.63819	down	Cluster1
ATG101	0.196664	5.14833	5.61033	2.61961e-08	6.10027e-07	8.62757	up	Cluster1
PPP1R3E	-0.325537	2.15635	-5.60923	2.63584e-08	6.13039e-07	8.62168	down	Cluster1
CLDN15	-0.308461	1.59868	-5.60663	2.67443e-08	6.21236e-07	8.60783	down	Cluster1
HSF2BP	0.397552	-0.454921	5.60623	2.68047e-08	6.21863e-07	8.60568	up	Cluster1
ADAM33	-0.564617	-1.00826	-5.60569	2.6885e-08	6.22948e-07	8.60282	down	Cluster1
DHX8	-0.171369	4.32428	-5.60245	2.73779e-08	6.33578e-07	8.58551	down	Cluster1
SLC26A4	0.751554	-1.93754	5.60185	2.74703e-08	6.34925e-07	8.5823	up	Cluster1
RPN2	0.190351	7.74123	5.60043	2.76886e-08	6.39178e-07	8.57475	up	Cluster1
ELK4	-0.219786	2.65684	-5.6	2.77546e-08	6.39905e-07	8.57248	down	Cluster1
NPIPB9	-0.743324	-1.68206	-5.59929	2.78655e-08	6.41667e-07	8.56868	down	Cluster1
ZNF337	-0.263868	2.6397	-5.59724	2.81865e-08	6.48254e-07	8.55776	down	Cluster1
SLC25A3	0.154828	8.00187	5.59556	2.84527e-08	6.53567e-07	8.5488	up	Cluster1
RNASEL	-0.250452	1.87834	-5.5927	2.89109e-08	6.63273e-07	8.53357	down	Cluster1
FEZF1	-1.14733	-0.744803	-5.59213	2.90035e-08	6.64577e-07	8.53053	down	Cluster1
NLGN3	-0.380964	-1.70677	-5.58717	2.9818e-08	6.82398e-07	8.50413	down	Cluster1
DMTF1	-0.252167	4.10475	-5.58563	3.00741e-08	6.87414e-07	8.49598	down	Cluster1
IRX5	-0.603476	1.71247	-5.58491	3.01949e-08	6.89327e-07	8.49215	down	Cluster1
PI15	0.597071	-0.449123	5.58259	3.05882e-08	6.97448e-07	8.47982	up	Cluster1
SDHAF2	0.151623	5.02092	5.57693	3.15694e-08	7.18543e-07	8.44973	up	Cluster1
CEP350	-0.228486	2.80046	-5.57681	3.15907e-08	7.18543e-07	8.44909	down	Cluster1
KIFC1	0.435489	3.44053	5.57629	3.16822e-08	7.19744e-07	8.44633	up	Cluster1
KCMF1	0.234765	5.13564	5.57532	3.18528e-08	7.22736e-07	8.44121	up	Cluster1
ANKRD36B	-0.396672	0.779006	-5.57453	3.19942e-08	7.2506e-07	8.43699	down	Cluster1
CSTF1	0.165428	4.02985	5.57343	3.21909e-08	7.28629e-07	8.43115	up	Cluster1
TDRP	-0.421359	2.29342	-5.5726	3.23398e-08	7.31107e-07	8.42675	down	Cluster1
MYL6B	0.234313	5.41283	5.57053	3.27141e-08	7.38671e-07	8.41579	up	Cluster1
ARL6IP1	0.20459	6.72586	5.56802	3.31756e-08	7.48182e-07	8.40244	up	Cluster1
ZC3H11A	-0.196689	5.23501	-5.56757	3.32574e-08	7.49118e-07	8.40009	down	Cluster1
NKX1-2	1.30544	-3.18794	5.5669	3.33826e-08	7.49677e-07	8.39651	up	Cluster1
PPP1R11	0.16811	5.51734	5.56687	3.33872e-08	7.49677e-07	8.39638	up	Cluster1
SIN3B	-0.235256	3.64845	-5.56679	3.34033e-08	7.49677e-07	8.39592	down	Cluster1
ARHGAP17	-0.175211	4.22154	-5.56423	3.38804e-08	7.5947e-07	8.3824	down	Cluster1
USP12	-0.185592	2.98373	-5.56258	3.41939e-08	7.65573e-07	8.37363	down	Cluster1
TTC13	-0.24049	2.78199	-5.56151	3.43984e-08	7.69225e-07	8.36795	down	Cluster1
ITPKB	-0.324129	3.08228	-5.55875	3.49283e-08	7.80135e-07	8.35338	down	Cluster1
TBC1D7	0.259543	4.22285	5.55692	3.52855e-08	7.87167e-07	8.34369	up	Cluster1
GINS4	0.441596	1.799	5.55514	3.5637e-08	7.93984e-07	8.33424	up	Cluster1
MAGEA3	2.15689	-2.24378	5.55494	3.56765e-08	7.93984e-07	8.33319	up	Cluster1
KIAA1671	-0.355495	3.33905	-5.55377	3.59082e-08	7.97536e-07	8.32702	down	Cluster1
ZNF44	-0.246207	1.76258	-5.5537	3.5922e-08	7.97536e-07	8.32665	down	Cluster1
DZIP1L	-0.465272	0.832963	-5.55176	3.6311e-08	8.05212e-07	8.31639	down	Cluster1
TGM2	0.489549	5.69198	5.53996	3.87661e-08	8.5863e-07	8.25406	up	Cluster1
GGH	0.494049	4.53475	5.53928	3.89129e-08	8.60856e-07	8.25045	up	Cluster1
CWC25	-0.182996	3.17483	-5.53901	3.89709e-08	8.61112e-07	8.24904	down	Cluster1
KDM4B	-0.231396	2.84913	-5.5352	3.9801e-08	8.7841e-07	8.22896	down	Cluster1
FEM1C	-0.208519	2.25734	-5.53392	4.00838e-08	8.83604e-07	8.22221	down	Cluster1
ANGPT2	0.421627	1.25967	5.53313	4.02594e-08	8.8626e-07	8.21805	up	Cluster1
BGLAP	-0.587142	-0.975446	-5.53295	4.02997e-08	8.8626e-07	8.2171	down	Cluster1
MRPL36	0.27257	5.78786	5.53076	4.0792e-08	8.96026e-07	8.20553	up	Cluster1
PHF7	-0.223032	1.34143	-5.52809	4.13967e-08	9.08236e-07	8.19151	down	Cluster1
ERVW-1	-0.862248	-5.2726	-5.52528	4.20446e-08	9.19684e-07	8.17672	down	Cluster1
NRIP2	-0.294609	-0.671009	-5.52502	4.21061e-08	9.19684e-07	8.17533	down	Cluster1
ARPC4	0.180376	6.64362	5.525	4.21114e-08	9.19684e-07	8.17521	up	Cluster1
RAB10	0.262703	6.25527	5.52497	4.21165e-08	9.19684e-07	8.17509	up	Cluster1
RTCA	0.173956	4.01741	5.52361	4.24353e-08	9.25558e-07	8.16791	up	Cluster1
SDHC	0.19557	7.34337	5.5233	4.25071e-08	9.26036e-07	8.1663	up	Cluster1
TPD52	0.30373	5.97231	5.52139	4.29586e-08	9.34777e-07	8.15624	up	Cluster1
SHMT2	0.283922	6.18932	5.51917	4.34874e-08	9.45177e-07	8.14458	up	Cluster1
SPTB	-0.809711	-0.163144	-5.51799	4.37735e-08	9.50283e-07	8.13834	down	Cluster1
NDUFV2	0.201725	6.68411	5.51643	4.41516e-08	9.56853e-07	8.13015	up	Cluster1
MMACHC	0.284624	1.4069	5.51631	4.41791e-08	9.56853e-07	8.12955	up	Cluster1
TCEA3	-0.462384	4.49878	-5.5155	4.43775e-08	9.60032e-07	8.12528	down	Cluster1
GGA3	-0.206283	3.78119	-5.51438	4.46533e-08	9.64875e-07	8.11938	down	Cluster1
FFAR2	0.683774	-1.03144	5.51259	4.50965e-08	9.73319e-07	8.10998	up	Cluster1
UBAP1L	-0.372929	-1.24626	-5.51228	4.51727e-08	9.73833e-07	8.10837	down	Cluster1
PDSS2	0.18981	2.62176	5.51118	4.54486e-08	9.77917e-07	8.10257	up	Cluster1
LRP1	-0.290572	5.20075	-5.5111	4.54674e-08	9.77917e-07	8.10218	down	Cluster1
MYO9A	-0.249482	1.65178	-5.50981	4.57918e-08	9.83756e-07	8.09541	down	Cluster1
CLCN5	-0.292731	0.584264	-5.50777	4.63101e-08	9.93742e-07	8.08469	down	Cluster1
SHF	-0.39646	1.82788	-5.50706	4.64906e-08	9.96465e-07	8.08098	down	Cluster1
CTSL	0.368217	6.40671	5.50034	4.82458e-08	1.03289e-06	8.04569	up	Cluster1
VAV3	0.63121	1.52811	5.50013	4.83014e-08	1.03289e-06	8.04459	up	Cluster1
DAD1	0.184453	7.64815	5.49962	4.84372e-08	1.03461e-06	8.04192	up	Cluster1
ZNF18	-0.200514	1.90802	-5.49921	4.85453e-08	1.03573e-06	8.0398	down	Cluster1
PNMA6A	-0.682326	-0.210269	-5.49835	4.87769e-08	1.03947e-06	8.03526	down	Cluster1
TRIM40	0.966167	-8.16124	5.49735	4.90437e-08	1.04396e-06	8.03007	up	Cluster1
HNRNPF	0.166472	6.76013	5.49626	4.93397e-08	1.04906e-06	8.02434	up	Cluster1
INPP4B	0.492883	1.40002	5.49585	4.94511e-08	1.05023e-06	8.02219	up	Cluster1
TTYH2	-0.376201	1.22895	-5.49415	4.99153e-08	1.05741e-06	8.01329	down	Cluster1
CCL7	0.863207	-0.916077	5.49407	4.99367e-08	1.05741e-06	8.01289	up	Cluster1
BZW2	0.230576	5.80105	5.49399	4.996e-08	1.05741e-06	8.01244	up	Cluster1
PSMC6	0.18518	5.84373	5.48835	5.15308e-08	1.08942e-06	7.98297	up	Cluster1
MAPK8	0.232211	3.77899	5.48809	5.16065e-08	1.08973e-06	7.98157	up	Cluster1
ANAPC2	-0.229367	3.86373	-5.48789	5.16627e-08	1.08973e-06	7.98053	down	Cluster1
ANK3	-0.364284	3.24451	-5.48729	5.18338e-08	1.0921e-06	7.97738	down	Cluster1
BBS2	-0.195137	3.78195	-5.48647	5.20664e-08	1.09471e-06	7.97312	down	Cluster1
CTIF	-0.252777	2.40227	-5.48642	5.20805e-08	1.09471e-06	7.97286	down	Cluster1
DSTYK	-0.220066	1.63625	-5.48623	5.21345e-08	1.09471e-06	7.97188	down	Cluster1
LRR1	0.251887	2.97819	5.48527	5.24102e-08	1.09925e-06	7.96685	up	Cluster1
ZCCHC17	0.170397	4.46079	5.48494	5.25047e-08	1.1e-06	7.96514	up	Cluster1
TFG	0.214336	6.32384	5.48402	5.27727e-08	1.10314e-06	7.96029	up	Cluster1
TRUB1	0.207672	2.97402	5.48401	5.27734e-08	1.10314e-06	7.96028	up	Cluster1
FIGNL2	-0.733533	-3.72241	-5.48227	5.32815e-08	1.11251e-06	7.95115	down	Cluster1
PLEKHG7	0.89295	-1.66837	5.48148	5.35139e-08	1.11599e-06	7.94701	up	Cluster1
MB	0.848716	1.49997	5.48129	5.35687e-08	1.11599e-06	7.94604	up	Cluster1
ABTB1	-0.247825	3.68912	-5.47864	5.43542e-08	1.12918e-06	7.93218	down	Cluster1
EPM2AIP1	-0.210333	1.88452	-5.47862	5.43589e-08	1.12918e-06	7.9321	down	Cluster1
IMPA1	0.218103	3.22276	5.47854	5.43841e-08	1.12918e-06	7.93165	up	Cluster1
ATG5	0.21517	3.94959	5.47695	5.48578e-08	1.13775e-06	7.9234	up	Cluster1
GPLD1	-0.458434	-1.2142	-5.47528	5.53649e-08	1.14699e-06	7.91464	down	Cluster1
AHCY	0.269889	6.60042	5.47438	5.56381e-08	1.15136e-06	7.90995	up	Cluster1
EBNA1BP2	0.181164	5.66488	5.47204	5.63547e-08	1.16489e-06	7.89777	up	Cluster1
DTX3	-0.313065	3.75341	-5.46852	5.74535e-08	1.18545e-06	7.87938	down	Cluster1
RAB44	-0.557666	-3.94532	-5.46844	5.74767e-08	1.18545e-06	7.879	down	Cluster1
C12orf56	1.33268	-0.592629	5.46482	5.86288e-08	1.20787e-06	7.86011	up	Cluster1
PLEKHG4	-0.488774	2.75688	-5.46378	5.89636e-08	1.21342e-06	7.85469	down	Cluster1
EXOC8	-0.18452	2.02675	-5.46065	5.99794e-08	1.23296e-06	7.83843	down	Cluster1
PFN2	0.566094	5.99964	5.45759	6.09921e-08	1.25207e-06	7.82249	up	Cluster1
KIAA1109	-0.274588	2.98663	-5.45743	6.10462e-08	1.25207e-06	7.82164	down	Cluster1
TRMT5	0.217396	2.39248	5.45723	6.11113e-08	1.25207e-06	7.82063	up	Cluster1
MTMR2	0.221128	3.59073	5.45688	6.12286e-08	1.2531e-06	7.81881	up	Cluster1
TMEM126A	0.194356	4.60874	5.45653	6.13468e-08	1.25413e-06	7.81697	up	Cluster1
SCARA3	-0.481842	2.38644	-5.45543	6.17172e-08	1.26032e-06	7.81124	down	Cluster1
ALAD	-0.195464	3.89271	-5.45497	6.18704e-08	1.26113e-06	7.80888	down	Cluster1
GPN3	0.191217	4.09118	5.45491	6.18924e-08	1.26113e-06	7.80854	up	Cluster1
NUP214	-0.176171	4.37479	-5.4535	6.23715e-08	1.2695e-06	7.8012	down	Cluster1
COQ5	0.183752	4.1948	5.4517	6.29872e-08	1.2784e-06	7.79185	up	Cluster1
CDCA4	0.364772	3.61448	5.45165	6.30049e-08	1.2784e-06	7.79158	up	Cluster1
TMEM33	0.220381	4.33124	5.45162	6.30155e-08	1.2784e-06	7.79143	up	Cluster1
COL27A1	-0.499531	1.88836	-5.44981	6.36411e-08	1.28969e-06	7.78202	down	Cluster1
HIGD1A	0.222116	5.74939	5.44914	6.38734e-08	1.29298e-06	7.77855	up	Cluster1
NAA50	0.293266	6.12253	5.44856	6.4074e-08	1.29563e-06	7.77557	up	Cluster1
REV3L	-0.229208	1.886	-5.44397	6.57005e-08	1.32533e-06	7.75171	down	Cluster1
ASH1L	-0.255779	2.79777	-5.44388	6.57309e-08	1.32533e-06	7.75127	down	Cluster1
CENPN	0.417714	3.74575	5.44375	6.5778e-08	1.32533e-06	7.75059	up	Cluster1
ZNF37A	-0.244716	1.48918	-5.44361	6.58278e-08	1.32533e-06	7.74987	down	Cluster1
MYH11	-0.673677	3.33032	-5.44262	6.61847e-08	1.33107e-06	7.74472	down	Cluster1
SEMA6C	-0.411114	1.65322	-5.44174	6.65032e-08	1.33603e-06	7.74015	down	Cluster1
ATAD2	0.334423	3.13363	5.44044	6.69754e-08	1.34406e-06	7.73342	up	Cluster1
C4BPA	1.30961	3.23343	5.43966	6.72627e-08	1.34837e-06	7.72935	up	Cluster1
ZBTB37	-0.26413	-0.264377	-5.43878	6.75842e-08	1.35336e-06	7.72481	down	Cluster1
CREBRF	-0.245181	1.51927	-5.43816	6.78149e-08	1.35652e-06	7.72157	down	Cluster1
TSPAN1	0.667326	5.16534	5.43771	6.79816e-08	1.35839e-06	7.71923	up	Cluster1
AURKB	0.48091	3.911	5.43416	6.93076e-08	1.3834e-06	7.70085	up	Cluster1
THBS4	-0.712996	0.314045	-5.4339	6.94047e-08	1.38385e-06	7.69951	down	Cluster1
GOLGA2	-0.212762	5.07942	-5.4319	7.01674e-08	1.39756e-06	7.68911	down	Cluster1
ALDH1A2	0.603532	0.150486	5.43069	7.06296e-08	1.40526e-06	7.68287	up	Cluster1
ADD2	-0.812921	-0.424041	-5.42929	7.11693e-08	1.41448e-06	7.67562	down	Cluster1
FUNDC2	0.210692	6.20061	5.42492	7.28826e-08	1.44698e-06	7.65299	up	Cluster1
PEAK1	-0.289451	1.81172	-5.42428	7.31371e-08	1.45049e-06	7.64967	down	Cluster1
PPWD1	-0.193893	3.36992	-5.42407	7.32202e-08	1.45059e-06	7.64859	down	Cluster1
STAT5B	-0.201924	3.52173	-5.42086	7.45091e-08	1.47455e-06	7.63198	down	Cluster1
KAT6B	-0.242195	1.93658	-5.42026	7.47519e-08	1.47702e-06	7.62889	down	Cluster1
STC1	0.513921	2.42822	5.42016	7.47927e-08	1.47702e-06	7.62837	up	Cluster1
TMEM14C	0.206197	6.59277	5.41847	7.54802e-08	1.48901e-06	7.61966	up	Cluster1
SLC38A2	0.287688	5.60268	5.41609	7.64619e-08	1.50678e-06	7.60737	up	Cluster1
MTPAP	0.196133	2.65061	5.41497	7.69305e-08	1.51441e-06	7.60156	up	Cluster1
IDO1	0.632929	3.80314	5.41439	7.71726e-08	1.5161e-06	7.59857	up	Cluster1
EEF1E1	0.20936	4.19998	5.41437	7.71798e-08	1.5161e-06	7.59848	up	Cluster1
ANKRD1	0.900318	-1.69253	5.4101	7.89887e-08	1.54977e-06	7.57643	up	Cluster1
FASTKD2	0.160227	3.66946	5.40993	7.90605e-08	1.54977e-06	7.57557	up	Cluster1
ARHGEF7	-0.206795	3.60245	-5.40961	7.91987e-08	1.55084e-06	7.57391	down	Cluster1
NUTF2	0.193911	6.43431	5.40929	7.93364e-08	1.5519e-06	7.57226	up	Cluster1
C20orf194	-0.283475	1.63227	-5.40843	7.97078e-08	1.55624e-06	7.56781	down	Cluster1
TGFBR3	-0.466841	0.956132	-5.40839	7.97258e-08	1.55624e-06	7.5676	down	Cluster1
MED6	0.17036	4.14055	5.40588	8.08185e-08	1.57592e-06	7.55465	up	Cluster1
MTHFD2	0.344143	5.5871	5.40402	8.16362e-08	1.59015e-06	7.54507	up	Cluster1
NEK1	-0.236223	1.14715	-5.40383	8.17195e-08	1.59015e-06	7.5441	down	Cluster1
COL13A1	-0.426821	0.677659	-5.4028	8.21791e-08	1.59742e-06	7.53876	down	Cluster1
LPIN1	-0.320366	2.66046	-5.40235	8.23756e-08	1.59957e-06	7.53649	down	Cluster1
MRPS30	0.227597	4.5178	5.40026	8.33174e-08	1.61617e-06	7.52568	up	Cluster1
AK2	0.184847	6.72687	5.39976	8.35411e-08	1.61882e-06	7.52313	up	Cluster1
LINGO2	1.08577	-5.10995	5.39761	8.45198e-08	1.63601e-06	7.51205	up	Cluster1
TUBB	0.251063	8.47269	5.39742	8.46048e-08	1.63601e-06	7.51109	up	Cluster1
CAMTA2	-0.237239	4.17379	-5.39592	8.52956e-08	1.64766e-06	7.50336	down	Cluster1
GPN1	0.1998	5.01571	5.39472	8.58512e-08	1.65667e-06	7.49718	up	Cluster1
IRX2	-0.795484	1.84375	-5.39228	8.69902e-08	1.67691e-06	7.48464	down	Cluster1
CALR	0.163785	9.2547	5.39128	8.74642e-08	1.68257e-06	7.47948	up	Cluster1
EIF2B2	0.179636	4.90444	5.39117	8.75176e-08	1.68257e-06	7.47889	up	Cluster1
CPXM2	-0.639263	2.16772	-5.39109	8.75555e-08	1.68257e-06	7.47848	down	Cluster1
MYH10	-0.342058	3.48917	-5.38902	8.85374e-08	1.69968e-06	7.46787	down	Cluster1
PGM3	0.219134	3.93053	5.38859	8.87446e-08	1.70177e-06	7.46565	up	Cluster1
PARK7	0.152815	7.75159	5.38841	8.88294e-08	1.70177e-06	7.46474	up	Cluster1
IL1R2	0.595611	1.58466	5.38725	8.9391e-08	1.71076e-06	7.45875	up	Cluster1
GP1BA	-0.472721	-1.62216	-5.38568	9.01493e-08	1.7235e-06	7.45071	down	Cluster1
KYNU	0.661209	3.34364	5.38541	9.02822e-08	1.72427e-06	7.44931	up	Cluster1
BCL2L10	0.898996	-1.18407	5.38153	9.2193e-08	1.75896e-06	7.42939	up	Cluster1
CCT3	0.193282	7.41297	5.38011	9.29031e-08	1.77069e-06	7.42209	up	Cluster1
CISD1	0.206051	4.66839	5.37899	9.34683e-08	1.77963e-06	7.41633	up	Cluster1
CRY2	-0.267552	3.03482	-5.37772	9.41085e-08	1.78999e-06	7.40983	down	Cluster1
QPCT	0.663538	2.81234	5.37743	9.42555e-08	1.79095e-06	7.40835	up	Cluster1
RNF11	0.204233	5.30139	5.3762	9.48854e-08	1.80054e-06	7.40202	up	Cluster1
GZMB	0.535648	3.08192	5.37606	9.49539e-08	1.80054e-06	7.40133	up	Cluster1
KDM3B	-0.178317	4.1184	-5.37558	9.52022e-08	1.80341e-06	7.39885	down	Cluster1
RP11-164J13.1	-0.516351	-0.446639	-5.3743	9.58618e-08	1.81405e-06	7.39228	down	Cluster1
C15orf48	0.610753	5.13968	5.37091	9.76285e-08	1.84561e-06	7.37491	up	Cluster1
LMF1	-0.305328	2.6432	-5.36949	9.83786e-08	1.8575e-06	7.36763	down	Cluster1
PAPLN	-0.377597	2.42945	-5.36934	9.84576e-08	1.8575e-06	7.36687	down	Cluster1
FAM156A	-0.294637	2.71181	-5.36891	9.86881e-08	1.85809e-06	7.36465	down	Cluster1
SAA1	0.896409	3.82617	5.36891	9.86888e-08	1.85809e-06	7.36464	up	Cluster1
PXMP2	0.23148	3.72936	5.36847	9.89195e-08	1.86055e-06	7.36242	up	Cluster1
TMPO	0.265777	4.8823	5.36672	9.98572e-08	1.87628e-06	7.35345	up	Cluster1
PPP1R13B	-0.294506	3.60456	-5.36531	1.00619e-07	1.8887e-06	7.34621	down	Cluster1
TMEM68	0.222865	3.62396	5.36357	1.01567e-07	1.90456e-06	7.3373	up	Cluster1
CTBS	0.211637	3.38426	5.36082	1.03078e-07	1.93094e-06	7.32326	up	Cluster1
DMXL1	-0.183559	2.34009	-5.35852	1.04364e-07	1.95307e-06	7.31147	down	Cluster1
CCL15-CCL14	1.26103	-1.7465	5.35539	1.06133e-07	1.98417e-06	7.29549	up	Cluster1
APOL1	0.472083	5.82404	5.35419	1.06821e-07	1.99502e-06	7.28935	up	Cluster1
MEGF11	-0.874459	-2.65543	-5.35375	1.07073e-07	1.99772e-06	7.28711	down	Cluster1
RP4-714D9.5	-0.363853	-1.68031	-5.35202	1.08075e-07	2.0144e-06	7.27825	down	Cluster1
ANKRD13B	-0.469371	1.68195	-5.34823	1.10297e-07	2.05376e-06	7.2589	down	Cluster1
AP1M1	-0.160452	4.5696	-5.34713	1.10949e-07	2.06383e-06	7.2533	down	Cluster1
RHBDL3	-0.725446	-2.32409	-5.3469	1.11088e-07	2.06435e-06	7.2521	down	Cluster1
FAM91A1	0.186119	3.88855	5.34597	1.11641e-07	2.07132e-06	7.24738	up	Cluster1
MADD	-0.218974	3.43481	-5.3459	1.11686e-07	2.07132e-06	7.247	down	Cluster1
ZNF70	-0.253209	-0.076031	-5.34346	1.13156e-07	2.09649e-06	7.23457	down	Cluster1
YWHAB	0.145879	6.68076	5.3414	1.14415e-07	2.1177e-06	7.22405	up	Cluster1
GPR37	0.705792	-0.299887	5.34067	1.14859e-07	2.1238e-06	7.22037	up	Cluster1
SPEN	-0.221459	3.78344	-5.33974	1.15433e-07	2.13229e-06	7.21563	down	Cluster1
ADARB1	-0.304107	1.80431	-5.33873	1.16061e-07	2.14176e-06	7.21047	down	Cluster1
KLRC1	0.620423	-1.32286	5.3373	1.16956e-07	2.15614e-06	7.20317	up	Cluster1
ADGRF4	0.896645	-0.0175065	5.33694	1.1718e-07	2.15814e-06	7.20135	up	Cluster1
SKA3	0.410063	1.53109	5.33549	1.18097e-07	2.17287e-06	7.19394	up	Cluster1
UPF1	-0.211833	4.67717	-5.33474	1.18571e-07	2.17943e-06	7.19013	down	Cluster1
XXbac-BPG116M5.17	1.23266	-1.21371	5.33444	1.18764e-07	2.18082e-06	7.18858	up	Cluster1
CWF19L1	0.177727	3.46703	5.33081	1.21095e-07	2.22142e-06	7.17011	up	Cluster1
ZGLP1	-0.364087	0.487623	-5.32839	1.22674e-07	2.24818e-06	7.15779	down	Cluster1
TCEAL4	-0.214104	5.81239	-5.32398	1.25596e-07	2.29947e-06	7.13542	down	Cluster1
CEP41	0.256118	2.51107	5.3232	1.26122e-07	2.30682e-06	7.13144	up	Cluster1
BAHD1	-0.20975	3.09273	-5.32247	1.26615e-07	2.31356e-06	7.12773	down	Cluster1
GFRA1	-0.725951	-2.24771	-5.32202	1.2692e-07	2.31644e-06	7.12545	down	Cluster1
PSMD9	0.156715	5.44027	5.32187	1.27022e-07	2.31644e-06	7.12468	up	Cluster1
TMEM223	0.196759	4.0827	5.32103	1.27595e-07	2.32461e-06	7.12041	up	Cluster1
JADE2	-0.315038	3.31257	-5.31934	1.28755e-07	2.34344e-06	7.11181	down	Cluster1
LAMTOR1	0.17266	6.5187	5.31873	1.29172e-07	2.34874e-06	7.10873	up	Cluster1
PAIP1	0.215452	6.05794	5.31796	1.29703e-07	2.35609e-06	7.10483	up	Cluster1
EIF2B3	0.161094	3.83804	5.31751	1.30021e-07	2.35955e-06	7.10251	up	Cluster1
HRNR	-0.740398	-4.86558	-5.31675	1.30546e-07	2.36677e-06	7.09868	down	Cluster1
DNAJC10	0.228862	4.95132	5.31533	1.31543e-07	2.38252e-06	7.09144	up	Cluster1
MEMO1	0.206813	4.56223	5.31407	1.32431e-07	2.39594e-06	7.08505	up	Cluster1
FAM13B	-0.235798	2.10916	-5.31383	1.32595e-07	2.39594e-06	7.08388	down	Cluster1
ANKDD1B	-0.632335	-1.3134	-5.31373	1.32671e-07	2.39594e-06	7.08333	down	Cluster1
C2orf49	0.182565	3.03276	5.31301	1.33179e-07	2.40279e-06	7.0797	up	Cluster1
ATG16L2	-0.354892	2.96899	-5.3124	1.33613e-07	2.40828e-06	7.0766	down	Cluster1
COMMD3-BMI1	0.283457	3.8022	5.31209	1.33838e-07	2.40999e-06	7.07501	up	Cluster1
RBSN	-0.191918	2.18298	-5.31155	1.34218e-07	2.4145e-06	7.07231	down	Cluster1
CACTIN	-0.200309	3.02528	-5.3103	1.35123e-07	2.42842e-06	7.06593	down	Cluster1
MAGT1	0.188937	4.97373	5.3079	1.36863e-07	2.45732e-06	7.05377	up	Cluster1
ANKHD1-EIF4EBP3	-0.253886	2.74156	-5.30756	1.37111e-07	2.4594e-06	7.05205	down	Cluster1
NXF1	-0.185892	5.08365	-5.3064	1.37961e-07	2.47221e-06	7.04617	down	Cluster1
PTCH2	-0.419213	-1.88575	-5.30612	1.38168e-07	2.47221e-06	7.04475	down	Cluster1
MAGEA6	2.13568	-2.84536	5.30604	1.38224e-07	2.47221e-06	7.04436	up	Cluster1
YWHAQ	0.227156	7.50219	5.3056	1.38552e-07	2.47438e-06	7.04211	up	Cluster1
SATB2	-0.408366	-0.164484	-5.30537	1.38721e-07	2.47438e-06	7.04095	down	Cluster1
NOL8	-0.187486	3.39474	-5.30533	1.38746e-07	2.47438e-06	7.04079	down	Cluster1
FPR2	0.634016	-0.549275	5.30421	1.39577e-07	2.48682e-06	7.03511	up	Cluster1
CNTN2	-1.03697	-5.92375	-5.30266	1.40737e-07	2.50508e-06	7.02725	down	Cluster1
PLLP	-0.439069	3.36545	-5.30066	1.42248e-07	2.52956e-06	7.0171	down	Cluster1
SUSD4	-0.661746	2.92294	-5.30039	1.42449e-07	2.53072e-06	7.01575	down	Cluster1
LIPK	1.23077	-5.87141	5.29907	1.43456e-07	2.54617e-06	7.00906	up	Cluster1
VNN1	0.647931	-0.423382	5.29615	1.45703e-07	2.58305e-06	6.99429	up	Cluster1
EPB41L2	-0.328733	3.35949	-5.29601	1.45812e-07	2.58305e-06	6.99358	down	Cluster1
DAW1	0.998266	-1.99184	5.29561	1.46125e-07	2.58613e-06	6.99155	up	Cluster1
LYVE1	0.465767	0.630143	5.29421	1.47214e-07	2.60293e-06	6.98449	up	Cluster1
TRIM2	-0.393078	3.8074	-5.29393	1.47435e-07	2.60436e-06	6.98306	down	Cluster1
HDAC2	0.232827	5.80999	5.29345	1.47814e-07	2.60857e-06	6.98063	up	Cluster1
YTHDF3	0.17658	4.00277	5.29222	1.48779e-07	2.62312e-06	6.97444	up	Cluster1
ANLN	0.436603	3.44846	5.29054	1.50115e-07	2.64415e-06	6.96595	up	Cluster1
TPP2	-0.177649	3.755	-5.29021	1.50382e-07	2.64636e-06	6.96426	down	Cluster1
ANXA13	1.059	-3.85495	5.28991	1.50617e-07	2.64798e-06	6.96278	up	Cluster1
MORF4L2	0.178027	7.35633	5.28936	1.51063e-07	2.65331e-06	6.95997	up	Cluster1
DCLRE1A	0.213325	1.83872	5.28732	1.5271e-07	2.6797e-06	6.94966	up	Cluster1
BCL11B	-0.551731	0.0297128	-5.28676	1.53164e-07	2.68451e-06	6.94684	down	Cluster1
ARMC5	-0.242144	2.25897	-5.28662	1.53273e-07	2.68451e-06	6.94617	down	Cluster1
DCP2	-0.180839	2.32136	-5.28599	1.53793e-07	2.69108e-06	6.94295	down	Cluster1
AMH	-0.936861	-1.75144	-5.28518	1.54454e-07	2.70011e-06	6.93887	down	Cluster1
RNF38	-0.222444	2.86333	-5.28484	1.54732e-07	2.70243e-06	6.93716	down	Cluster1
TTC3	-0.235401	4.49521	-5.28435	1.55137e-07	2.70696e-06	6.93468	down	Cluster1
PLA2G4B	-0.502969	1.2182	-5.27971	1.59004e-07	2.77184e-06	6.91129	down	Cluster1
MYH3	-0.456904	-1.59126	-5.27753	1.60853e-07	2.80144e-06	6.9003	down	Cluster1
PDIA4	0.240487	7.15897	5.27658	1.61666e-07	2.81296e-06	6.89552	up	Cluster1
MSANTD2	-0.264706	1.55653	-5.27414	1.63774e-07	2.84594e-06	6.88321	down	Cluster1
CSNK2B	0.15418	7.24033	5.27403	1.63868e-07	2.84594e-06	6.88267	up	Cluster1
PIP5KL1	-0.46429	1.60571	-5.27059	1.66886e-07	2.89565e-06	6.86533	down	Cluster1
PTAR1	-0.223453	2.30075	-5.26848	1.68764e-07	2.92468e-06	6.8547	down	Cluster1
RPLP0	0.227892	10.946	5.26836	1.68874e-07	2.92468e-06	6.85408	up	Cluster1
POLG	-0.18459	4.41507	-5.26769	1.69468e-07	2.93224e-06	6.85074	down	Cluster1
COMMD7	0.202776	5.38899	5.2668	1.70272e-07	2.94341e-06	6.84625	up	Cluster1
STXBP1	-0.412372	3.71558	-5.26558	1.71371e-07	2.95966e-06	6.84014	down	Cluster1
RHOC	0.242262	7.65058	5.26539	1.71545e-07	2.95991e-06	6.83917	up	Cluster1
AKAP7	-0.308649	1.27855	-5.26429	1.72552e-07	2.97453e-06	6.83361	down	Cluster1
SLC25A32	0.180117	3.40149	5.26408	1.72738e-07	2.97498e-06	6.83259	up	Cluster1
RC3H1	-0.176241	1.48934	-5.25998	1.7653e-07	3.03746e-06	6.81197	down	Cluster1
TNIK	-0.467926	1.616	-5.25533	1.80923e-07	3.11017e-06	6.78862	down	Cluster1
PLEKHH2	-0.460873	0.914061	-5.25158	1.84546e-07	3.16952e-06	6.76979	down	Cluster1
FLNA	-0.316166	8.30695	-5.25059	1.85511e-07	3.18315e-06	6.76484	down	Cluster1
CTPS1	0.270389	4.19601	5.25015	1.85949e-07	3.18771e-06	6.7626	up	Cluster1
RGS9	-0.430757	-0.670794	-5.24928	1.86805e-07	3.19944e-06	6.75824	down	Cluster1
PLEK2	0.45997	3.43912	5.24805	1.88018e-07	3.21725e-06	6.75209	up	Cluster1
RASGRP2	-0.403356	1.38458	-5.24717	1.88892e-07	3.22924e-06	6.74768	down	Cluster1
MARCKSL1	0.314153	6.56484	5.24593	1.90136e-07	3.24752e-06	6.74145	up	Cluster1
SRSF9	0.167579	6.89901	5.24225	1.93862e-07	3.30811e-06	6.72302	up	Cluster1
DFFA	0.177371	3.85619	5.24206	1.94056e-07	3.30838e-06	6.72207	up	Cluster1
IL27RA	-0.390568	2.93418	-5.24147	1.94659e-07	3.31562e-06	6.71913	down	Cluster1
NOP10	0.20653	7.21994	5.24125	1.94889e-07	3.3165e-06	6.718	up	Cluster1
PRKCA	-0.411561	1.32475	-5.23915	1.97055e-07	3.3503e-06	6.70751	down	Cluster1
CPEB1	-0.566196	-1.60427	-5.23776	1.98505e-07	3.37186e-06	6.70055	down	Cluster1
ACSL3	0.213088	5.21904	5.23687	1.9944e-07	3.38465e-06	6.69608	up	Cluster1
OFD1	-0.24639	3.80241	-5.23633	2.00007e-07	3.39118e-06	6.69339	down	Cluster1
SMUG1	0.191445	5.08439	5.23566	2.00714e-07	3.39737e-06	6.69004	up	Cluster1
KIF20A	0.381505	2.83178	5.23564	2.00738e-07	3.39737e-06	6.68992	up	Cluster1
B4GALT1	0.243764	5.89996	5.2348	2.01628e-07	3.40932e-06	6.68572	up	Cluster1
VPS33A	0.16803	3.2039	5.23406	2.0242e-07	3.4196e-06	6.682	up	Cluster1
TMSB10	0.261866	11.5565	5.23075	2.05973e-07	3.47647e-06	6.66548	up	Cluster1
YIPF1	0.165225	4.50523	5.22933	2.07522e-07	3.49944e-06	6.65837	up	Cluster1
CLK4	-0.261145	2.35212	-5.22837	2.08569e-07	3.51391e-06	6.65359	down	Cluster1
MFSD2A	-0.429478	3.53912	-5.22774	2.09262e-07	3.52239e-06	6.65044	down	Cluster1
SNX7	0.298377	3.42847	5.22523	2.12046e-07	3.56295e-06	6.63789	up	Cluster1
PHKA2	-0.233484	3.25411	-5.22522	2.12055e-07	3.56295e-06	6.63785	down	Cluster1
FAAP24	0.299184	1.64965	5.22452	2.12841e-07	3.57292e-06	6.63434	up	Cluster1
SPRY4	-0.365831	2.74136	-5.22233	2.15303e-07	3.61098e-06	6.62342	down	Cluster1
CNOT7	0.203487	4.85781	5.21977	2.18216e-07	3.65654e-06	6.61066	up	Cluster1
EVC	-0.32648	1.31441	-5.21796	2.20308e-07	3.68828e-06	6.6016	down	Cluster1
SLC38A10	-0.234182	5.38851	-5.21682	2.21632e-07	3.7056e-06	6.59591	down	Cluster1
MAGEA12	1.77491	-4.73014	5.21672	2.21742e-07	3.7056e-06	6.59544	up	Cluster1
HP	1.07363	3.56132	5.216	2.22581e-07	3.71629e-06	6.59185	up	Cluster1
USP14	0.208396	4.66389	5.21222	2.27044e-07	3.7874e-06	6.57301	up	Cluster1
GLI1	-0.578947	-0.299728	-5.21181	2.27534e-07	3.79216e-06	6.57097	down	Cluster1
ANKRD10	-0.258585	4.96008	-5.2116	2.27785e-07	3.79295e-06	6.56992	down	Cluster1
SCAI	-0.238468	0.492585	-5.20829	2.31768e-07	3.85582e-06	6.55346	down	Cluster1
SPAG4	0.417405	3.63004	5.20718	2.33123e-07	3.87488e-06	6.54793	up	Cluster1
PDHX	0.189055	3.85255	5.20368	2.3744e-07	3.94312e-06	6.53051	up	Cluster1
RAB11A	0.184088	7.11403	5.20177	2.39826e-07	3.97918e-06	6.52102	up	Cluster1
DDX17	-0.187247	6.39312	-5.19833	2.44186e-07	4.0479e-06	6.50392	down	Cluster1
TMEM39A	0.227843	4.01003	5.19814	2.44433e-07	4.04839e-06	6.50296	up	Cluster1
SLC16A11	-0.540621	-0.206104	-5.19705	2.45836e-07	4.06801e-06	6.49753	down	Cluster1
PPARGC1A	0.737116	-1.23446	5.19406	2.49708e-07	4.12576e-06	6.4827	up	Cluster1
ZNF512	-0.228233	3.35177	-5.19401	2.4977e-07	4.12576e-06	6.48246	down	Cluster1
INSL4	1.3353	-7.03401	5.19378	2.50077e-07	4.12716e-06	6.4813	up	Cluster1
ZNF317	-0.173971	3.30941	-5.1922	2.5215e-07	4.15768e-06	6.47346	down	Cluster1
C1orf174	0.168764	3.7704	5.19126	2.53391e-07	4.17443e-06	6.4688	up	Cluster1
KCNAB3	-0.41678	-0.358988	-5.19016	2.54858e-07	4.19488e-06	6.46332	down	Cluster1
AFF2	-0.755261	-1.77631	-5.18945	2.55805e-07	4.20382e-06	6.45981	down	Cluster1
PPCS	0.182627	5.74027	5.18941	2.55853e-07	4.20382e-06	6.45962	up	Cluster1
ILF2	0.191777	7.23921	5.18663	2.59598e-07	4.26157e-06	6.44584	up	Cluster1
LRRC37A3	-0.323189	1.16856	-5.18483	2.62052e-07	4.29469e-06	6.43691	down	Cluster1
ARAP1	-0.211319	5.21833	-5.18481	2.62077e-07	4.29469e-06	6.43682	down	Cluster1
DENND4A	-0.2046	2.25534	-5.18296	2.64621e-07	4.33256e-06	6.42765	down	Cluster1
BAP1	-0.166887	4.82966	-5.18272	2.64963e-07	4.33434e-06	6.42642	down	Cluster1
MAPT	-0.508949	-1.31676	-5.18144	2.66739e-07	4.35955e-06	6.42009	down	Cluster1
CCL15	1.24499	-4.34143	5.18055	2.67979e-07	4.37597e-06	6.41568	up	Cluster1
MAP4K1	-0.39046	2.4318	-5.17982	2.69002e-07	4.38753e-06	6.41207	down	Cluster1
ERGIC2	0.208884	5.89622	5.17971	2.69159e-07	4.38753e-06	6.41151	up	Cluster1
TLR2	-0.382366	2.64327	-5.17843	2.70959e-07	4.41299e-06	6.40519	down	Cluster1
PPM1A	0.159401	4.46981	5.17753	2.72229e-07	4.4298e-06	6.40075	up	Cluster1
KIF18A	0.350904	1.20324	5.17668	2.73447e-07	4.44573e-06	6.39652	up	Cluster1
AEBP1	-0.424355	6.22434	-5.17504	2.75791e-07	4.47991e-06	6.38842	down	Cluster1
RPA4	-0.757821	-5.13983	-5.17171	2.80626e-07	4.55224e-06	6.37193	down	Cluster1
LRIG3	-0.379462	3.64455	-5.17163	2.80733e-07	4.55224e-06	6.37157	down	Cluster1
CACHD1	-0.493155	1.69597	-5.17033	2.82652e-07	4.57936e-06	6.3651	down	Cluster1
SPIN4	0.397947	0.785937	5.16846	2.85406e-07	4.61995e-06	6.3559	up	Cluster1
PLS3	-0.282785	6.61839	-5.16704	2.87526e-07	4.65022e-06	6.34888	down	Cluster1
NUSAP1	0.379464	4.15387	5.1657	2.89537e-07	4.67867e-06	6.34227	up	Cluster1
CMTM2	0.656541	-1.5303	5.1648	2.90911e-07	4.69678e-06	6.33778	up	Cluster1
ST6GALNAC6	-0.21016	4.32725	-5.16455	2.91287e-07	4.69877e-06	6.33655	down	Cluster1
ARPC2	0.174631	7.71339	5.16435	2.91587e-07	4.69952e-06	6.33558	up	Cluster1
ADCY9	-0.302576	2.08102	-5.16375	2.925e-07	4.71017e-06	6.33261	down	Cluster1
PCBP2	0.155053	8.6268	5.1629	2.93799e-07	4.72699e-06	6.3284	up	Cluster1
NBN	0.200584	3.69235	5.16253	2.94363e-07	4.73196e-06	6.32659	up	Cluster1
TIMM9	0.180463	5.25717	5.1612	2.96412e-07	4.76078e-06	6.32	up	Cluster1
DGCR6	-0.402846	3.90775	-5.15847	3.0065e-07	4.82467e-06	6.30654	down	Cluster1
LENG8	-0.339609	4.79415	-5.15806	3.01282e-07	4.82658e-06	6.30454	down	Cluster1
CDC6	0.464749	2.92587	5.15806	3.01288e-07	4.82658e-06	6.30453	up	Cluster1
GALNT16	-0.608381	-1.83773	-5.15776	3.01761e-07	4.82999e-06	6.30304	down	Cluster1
MYL12B	0.195022	8.55457	5.15604	3.04462e-07	4.86904e-06	6.29458	up	Cluster1
PKD2	-0.251083	2.73281	-5.15472	3.06562e-07	4.89841e-06	6.28806	down	Cluster1
GPR158	1.04709	-2.6654	5.15291	3.09458e-07	4.94043e-06	6.27914	up	Cluster1
COMMD3	0.195048	5.25834	5.14931	3.15293e-07	5.02926e-06	6.26143	up	Cluster1
SLC25A42	-0.266744	1.82823	-5.14887	3.16019e-07	5.03653e-06	6.25924	down	Cluster1
PKM	0.224415	9.41907	5.1461	3.206e-07	5.10515e-06	6.24559	up	Cluster1
PTPRN	0.806976	-1.49099	5.14318	3.25485e-07	5.17679e-06	6.23125	up	Cluster1
PKIB	0.524586	2.38655	5.14308	3.25656e-07	5.17679e-06	6.23075	up	Cluster1
RNF135	-0.206635	3.60394	-5.13999	3.30914e-07	5.25587e-06	6.21556	down	Cluster1
PSTPIP1	-0.348666	2.33376	-5.13664	3.36706e-07	5.34331e-06	6.1991	down	Cluster1
STK32B	-0.614591	-0.755619	-5.13626	3.37384e-07	5.3495e-06	6.19719	down	Cluster1
CTDSPL	-0.219793	3.56381	-5.13593	3.37947e-07	5.35386e-06	6.19561	down	Cluster1
EXD3	-0.255516	2.47018	-5.13516	3.39313e-07	5.37091e-06	6.19179	down	Cluster1
MMP12	0.784296	3.75262	5.1337	3.41884e-07	5.40701e-06	6.18463	up	Cluster1
HACD2	0.203858	4.13207	5.13318	3.4281e-07	5.41703e-06	6.18206	up	Cluster1
PSPN	-0.22324	-1.11764	-5.13242	3.44148e-07	5.43356e-06	6.17837	down	Cluster1
NPR2	-0.359385	1.95234	-5.13102	3.46664e-07	5.46864e-06	6.17146	down	Cluster1
VSTM4	-0.401766	0.76093	-5.13081	3.47038e-07	5.46873e-06	6.17044	down	Cluster1
EIF3G	-0.150959	6.80342	-5.13057	3.47457e-07	5.46873e-06	6.16929	down	Cluster1
ASB16	-0.401001	-1.49164	-5.13037	3.47823e-07	5.46873e-06	6.16829	down	Cluster1
TMPRSS3	0.707166	0.749822	5.13036	3.47847e-07	5.46873e-06	6.16823	up	Cluster1
ZMYM5	-0.175339	2.21774	-5.12964	3.49135e-07	5.48434e-06	6.16472	down	Cluster1
SRRM2	-0.279497	7.20883	-5.12846	3.5128e-07	5.51337e-06	6.15892	down	Cluster1
RIC3	-0.675254	-0.337083	-5.12734	3.53328e-07	5.54084e-06	6.1534	down	Cluster1
NCAPH	0.437453	3.06598	5.12685	3.54211e-07	5.55001e-06	6.15104	up	Cluster1
PCF11	-0.202131	3.73465	-5.12493	3.5775e-07	5.60073e-06	6.14161	down	Cluster1
VDAC2	0.235416	7.02617	5.1239	3.59659e-07	5.62588e-06	6.13656	up	Cluster1
POPDC2	-0.283474	0.067372	-5.12287	3.61583e-07	5.65122e-06	6.1315	down	Cluster1
GIGYF1	-0.287582	3.15099	-5.12217	3.62892e-07	5.66691e-06	6.12808	down	Cluster1
FBXL5	0.178606	4.95016	5.12165	3.6387e-07	5.6774e-06	6.12553	up	Cluster1
TC2N	0.399438	4.10045	5.11813	3.70539e-07	5.77661e-06	6.1083	up	Cluster1
GGA2	-0.197981	4.82779	-5.11623	3.74192e-07	5.82868e-06	6.099	down	Cluster1
ABCA2	-0.318508	3.52283	-5.11513	3.76336e-07	5.85379e-06	6.09359	down	Cluster1
AQP9	0.532941	1.19365	5.11507	3.76434e-07	5.85379e-06	6.09334	up	Cluster1
CD163L1	0.497252	1.07822	5.11466	3.77235e-07	5.85719e-06	6.09132	up	Cluster1
HDAC1	0.191469	6.19331	5.11457	3.7741e-07	5.85719e-06	6.09088	up	Cluster1
PTPRG	-0.341878	1.93059	-5.11448	3.77599e-07	5.85719e-06	6.09041	down	Cluster1
MAPK8IP3	-0.370567	3.69567	-5.11325	3.79995e-07	5.88944e-06	6.08441	down	Cluster1
FARSB	0.185643	3.80927	5.11196	3.82524e-07	5.9237e-06	6.07812	up	Cluster1
COX7A2	0.218327	8.0503	5.11133	3.83771e-07	5.93807e-06	6.07503	up	Cluster1
ADRA2C	-0.698217	-0.878026	-5.10805	3.90317e-07	6.03432e-06	6.059	down	Cluster1
ABCA5	-0.343323	2.20877	-5.10632	3.93829e-07	6.08356e-06	6.05051	down	Cluster1
CDCA2	0.414121	1.17745	5.1055	3.95487e-07	6.10409e-06	6.04653	up	Cluster1
B3GAT2	-0.391107	-2.63729	-5.10523	3.96048e-07	6.10769e-06	6.04518	down	Cluster1
NBPF15	-0.251394	3.04479	-5.10465	3.97215e-07	6.1206e-06	6.04239	down	Cluster1
INPP5K	-0.157894	3.95998	-5.0999	4.07051e-07	6.26697e-06	6.0192	down	Cluster1
RDX	0.222746	4.53573	5.09962	4.07643e-07	6.27089e-06	6.01782	up	Cluster1
ASCL5	-0.636683	-2.35958	-5.09694	4.13315e-07	6.35289e-06	6.00472	down	Cluster1
LZTR1	-0.243302	4.1663	-5.09645	4.14357e-07	6.36019e-06	6.00234	down	Cluster1
CACNB3	-0.290976	3.57997	-5.09639	4.14475e-07	6.36019e-06	6.00207	down	Cluster1
DAAM2	-0.480832	1.18962	-5.09587	4.15592e-07	6.37207e-06	5.99952	down	Cluster1
MOB1B	-0.221344	2.1049	-5.09562	4.16128e-07	6.37503e-06	5.9983	down	Cluster1
FNIP2	-0.385198	2.59503	-5.09202	4.23893e-07	6.48864e-06	5.98077	down	Cluster1
FBXL8	-0.333956	2.32967	-5.09037	4.27521e-07	6.53879e-06	5.97269	down	Cluster1
CATSPER2	-0.385651	0.468956	-5.08847	4.31713e-07	6.59455e-06	5.96344	down	Cluster1
AHNAK	-0.360652	5.29657	-5.08839	4.31877e-07	6.59455e-06	5.96308	down	Cluster1
STK11	-0.239912	4.21451	-5.08577	4.37737e-07	6.67854e-06	5.95031	down	Cluster1
MYPN	0.860995	-7.60528	5.08456	4.40466e-07	6.71467e-06	5.94442	up	Cluster1
SLC2A11	-0.249626	2.8198	-5.08354	4.42767e-07	6.74422e-06	5.93948	down	Cluster1
MBNL1	-0.188273	5.05399	-5.08264	4.44816e-07	6.76911e-06	5.93511	down	Cluster1
SMARCA4	-0.268507	5.69385	-5.08251	4.4513e-07	6.76911e-06	5.93444	down	Cluster1
COX6A1	0.214386	8.76711	5.08152	4.47399e-07	6.79806e-06	5.92962	up	Cluster1
HMBOX1	-0.235207	2.45984	-5.07937	4.52343e-07	6.86251e-06	5.9192	down	Cluster1
KCND2	0.581317	-1.41933	5.07933	4.52446e-07	6.86251e-06	5.91899	up	Cluster1
PHKB	-0.195148	4.45679	-5.0792	4.52749e-07	6.86251e-06	5.91835	down	Cluster1
NPHP4	-0.229183	1.60894	-5.077	4.57876e-07	6.93456e-06	5.90768	down	Cluster1
FBXO32	0.380015	4.40386	5.07632	4.59473e-07	6.95161e-06	5.90438	up	Cluster1
GTF2A2	0.188799	6.42509	5.07621	4.5975e-07	6.95161e-06	5.90381	up	Cluster1
ACSS2	-0.245025	4.53181	-5.07562	4.6113e-07	6.96681e-06	5.90097	down	Cluster1
RAB24	-0.201048	4.07335	-5.07425	4.64374e-07	7.01012e-06	5.89433	down	Cluster1
TGIF1	0.206649	6.13228	5.07316	4.66995e-07	7.04396e-06	5.88899	up	Cluster1
EIF4E	0.194053	5.16831	5.06971	4.75303e-07	7.16347e-06	5.87228	up	Cluster1
QTRT1	-0.23907	4.40031	-5.06853	4.78198e-07	7.19959e-06	5.86653	down	Cluster1
MAML1	-0.184143	3.13398	-5.06826	4.78853e-07	7.19959e-06	5.86523	down	Cluster1
NME1	0.255438	6.8857	5.06826	4.78862e-07	7.19959e-06	5.86521	up	Cluster1
CX3CL1	-0.507433	4.31015	-5.0672	4.81457e-07	7.23275e-06	5.86009	down	Cluster1
C5orf22	0.208035	3.6862	5.06626	4.83775e-07	7.26171e-06	5.85554	up	Cluster1
CCDC59	0.195405	4.99589	5.06429	4.88682e-07	7.32944e-06	5.84598	up	Cluster1
GTPBP3	-0.252426	3.27043	-5.06317	4.91498e-07	7.36574e-06	5.84053	down	Cluster1
FAF1	0.163078	4.97765	5.06252	4.9313e-07	7.38424e-06	5.83739	up	Cluster1
ZWILCH	0.257782	2.73526	5.05977	5.00114e-07	7.48278e-06	5.82407	up	Cluster1
KLHL29	-0.456488	0.359092	-5.05827	5.03964e-07	7.53432e-06	5.8168	down	Cluster1
UBD	0.629081	5.13777	5.05783	5.05094e-07	7.54515e-06	5.81468	up	Cluster1
PPP4C	0.167384	6.49009	5.05745	5.0607e-07	7.55365e-06	5.81285	up	Cluster1
HNRNPLL	0.129462	4.0744	5.05407	5.14895e-07	7.6792e-06	5.79647	up	Cluster1
SPCS3	0.179604	4.82685	5.05244	5.19181e-07	7.73692e-06	5.78862	up	Cluster1
HELT	-0.923473	-8.14762	-5.04976	5.26338e-07	7.83728e-06	5.77565	down	Cluster1
DPH2	0.191689	3.82461	5.0492	5.27844e-07	7.85342e-06	5.77294	up	Cluster1
RP11-192H23.4	-0.339313	-0.257615	-5.04858	5.29521e-07	7.86593e-06	5.76993	down	Cluster1
TRMT12	0.185421	2.71237	5.04858	5.29531e-07	7.86593e-06	5.76992	up	Cluster1
PLEKHF2	0.211118	3.41068	5.0475	5.32446e-07	7.90291e-06	5.76472	up	Cluster1
EDARADD	0.658107	0.850755	5.04665	5.34757e-07	7.92573e-06	5.76061	up	Cluster1
ZACN	-1.08626	1.2882	-5.04661	5.34873e-07	7.92573e-06	5.76041	down	Cluster1
CXCL14	-0.869783	4.55145	-5.04647	5.35263e-07	7.92573e-06	5.75972	down	Cluster1
C1orf112	0.262617	2.31417	5.04584	5.36967e-07	7.94464e-06	5.7567	up	Cluster1
MVB12B	-0.335587	1.82917	-5.04347	5.4349e-07	8.03474e-06	5.74527	down	Cluster1
PCP4	1.27642	0.291492	5.04226	5.46873e-07	8.07833e-06	5.73939	up	Cluster1
ACCS	-0.3657	2.48993	-5.04071	5.51209e-07	8.13591e-06	5.73191	down	Cluster1
RILPL2	-0.205584	1.7099	-5.03968	5.5411e-07	8.17225e-06	5.72693	down	Cluster1
OTUB2	0.303734	0.118123	5.0395	5.54616e-07	8.17322e-06	5.72607	up	Cluster1
PIGK	0.201237	3.49847	5.03922	5.55409e-07	8.17841e-06	5.72472	up	Cluster1
CHMP5	0.206661	5.97414	5.03904	5.55922e-07	8.17948e-06	5.72384	up	Cluster1
RAD21	0.197504	5.99354	5.0385	5.57447e-07	8.19544e-06	5.72125	up	Cluster1
PI4KA	-0.197724	4.39642	-5.03772	5.59655e-07	8.2214e-06	5.7175	down	Cluster1
DHX15	0.138124	5.54578	5.0348	5.68039e-07	8.33797e-06	5.70342	up	Cluster1
ZNF540	-0.407921	-0.968888	-5.03341	5.7208e-07	8.39065e-06	5.6967	down	Cluster1
CEP290	-0.210119	1.42785	-5.0323	5.75305e-07	8.4313e-06	5.69138	down	Cluster1
RUNX3	-0.381418	2.42991	-5.03171	5.77034e-07	8.44999e-06	5.68854	down	Cluster1
HLX	-0.284437	2.18175	-5.03075	5.79878e-07	8.48493e-06	5.68388	down	Cluster1
PPP2R1B	0.22005	3.1342	5.03058	5.8038e-07	8.4856e-06	5.68306	up	Cluster1
RSC1A1	1.58575	-4.8698	5.0296	5.83266e-07	8.5211e-06	5.67836	up	Cluster1
PA2G4	0.182327	6.35621	5.02841	5.86804e-07	8.56605e-06	5.67264	up	Cluster1
C4BPB	1.12047	-0.596569	5.02691	5.91285e-07	8.62469e-06	5.66543	up	Cluster1
HPDL	0.620976	-0.203493	5.02657	5.92318e-07	8.63297e-06	5.66378	up	Cluster1
WNT3	-0.380135	0.936159	-5.02614	5.93619e-07	8.64516e-06	5.6617	down	Cluster1
PSMG1	0.218737	5.14462	5.02528	5.96201e-07	8.67596e-06	5.65759	up	Cluster1
SYNJ1	-0.213722	1.38531	-5.02414	5.99693e-07	8.71995e-06	5.65206	down	Cluster1
ZBTB7C	-0.655172	1.47168	-5.02382	6.00667e-07	8.72729e-06	5.65052	down	Cluster1
SNRNP40	0.168918	4.88526	5.02002	6.12362e-07	8.89025e-06	5.63226	up	Cluster1
TPPP	-0.528198	0.921209	-5.01958	6.13733e-07	8.90319e-06	5.63014	down	Cluster1
NAMPT	0.417163	6.29345	5.01593	6.25201e-07	9.06249e-06	5.61261	up	Cluster1
TCF4	-0.34463	3.05009	-5.01452	6.29672e-07	9.12019e-06	5.60586	down	Cluster1
IER2	-0.261981	5.48922	-5.01205	6.37615e-07	9.22804e-06	5.59399	down	Cluster1
TMEM63B	-0.22374	4.82771	-5.01094	6.41235e-07	9.27321e-06	5.58863	down	Cluster1
PSENEN	0.227305	6.72174	5.01033	6.43218e-07	9.29465e-06	5.58571	up	Cluster1
POU3F3	-0.910971	-8.22057	-5.00893	6.47794e-07	9.3535e-06	5.579	down	Cluster1
HAL	0.754686	-1.06367	5.00641	6.56102e-07	9.46611e-06	5.56693	up	Cluster1
CTD-2192J16.20	-0.205709	-0.342881	-5.00578	6.5819e-07	9.48887e-06	5.56392	down	Cluster1
NAP1L2	-0.58721	-0.380157	-5.00562	6.58742e-07	9.48947e-06	5.56313	down	Cluster1
GRIK3	-0.912546	-5.87369	-5.00496	6.60958e-07	9.514e-06	5.55995	down	Cluster1
ARHGAP24	-0.346437	2.37845	-5.00265	6.68709e-07	9.61813e-06	5.54891	down	Cluster1
DDTL	-0.29719	0.791009	-5.00166	6.72065e-07	9.65892e-06	5.54417	down	Cluster1
RAB7B	-0.470441	2.74753	-5.00137	6.73076e-07	9.66598e-06	5.54275	down	Cluster1
GOLGA8A	-0.552035	3.25477	-5.00095	6.7451e-07	9.67909e-06	5.54073	down	Cluster1
C8orf33	0.19563	4.46737	5.00068	6.75412e-07	9.68456e-06	5.53947	up	Cluster1
FIGN	0.543266	-1.95992	5.0004	6.76384e-07	9.69101e-06	5.53811	up	Cluster1
RAPGEF6	-0.233122	1.21057	-5.00018	6.7712e-07	9.69408e-06	5.53708	down	Cluster1
PTP4A1	0.321963	6.71236	4.99987	6.78194e-07	9.70198e-06	5.53557	up	Cluster1
ZEB1	-0.296084	1.65358	-4.99945	6.7964e-07	9.71519e-06	5.53356	down	Cluster1
PLIN1	-0.530298	-3.50693	-4.99884	6.81741e-07	9.73774e-06	5.53064	down	Cluster1
CCDC93	-0.204445	2.64587	-4.99868	6.82269e-07	9.73779e-06	5.5299	down	Cluster1
CCSER1	-0.556603	0.494023	-4.99517	6.945e-07	9.90475e-06	5.51308	down	Cluster1
BUB1B	0.40982	2.47462	4.99473	6.96056e-07	9.91934e-06	5.51096	up	Cluster1
ERGIC3	0.165148	7.82236	4.9937	6.99681e-07	9.96288e-06	5.50605	up	Cluster1
TAF1	-0.213895	3.17407	-4.99344	7.0061e-07	9.96288e-06	5.50479	down	Cluster1
ZNF853	-0.456413	0.866172	-4.99335	7.00932e-07	9.96288e-06	5.50435	down	Cluster1
CEP162	-0.218871	1.20154	-4.99325	7.01256e-07	9.96288e-06	5.50392	down	Cluster1
TNNI1	-0.396379	-1.19255	-4.99138	7.07928e-07	1.005e-05	5.49495	down	Cluster1
ZFPM1	-0.325093	0.278542	-4.99121	7.08524e-07	1.00508e-05	5.49416	down	Cluster1
EVPLL	-0.783125	-0.545315	-4.98975	7.13772e-07	1.01175e-05	5.48717	down	Cluster1
SEC11A	0.148911	6.75125	4.98887	7.16949e-07	1.01548e-05	5.48297	up	Cluster1
ERICH1	-0.217448	2.9373	-4.98742	7.22225e-07	1.02217e-05	5.47603	down	Cluster1
SRGN	0.407922	6.30336	4.98662	7.25146e-07	1.02552e-05	5.47221	up	Cluster1
IFNLR1	-0.349367	0.937833	-4.98495	7.31292e-07	1.03343e-05	5.46422	down	Cluster1
CEP55	0.408123	3.18877	4.97895	7.5373e-07	1.06433e-05	5.43561	up	Cluster1
CHST7	-0.436831	1.25593	-4.97674	7.62179e-07	1.07544e-05	5.42506	down	Cluster1
FAM72D	0.506016	0.435495	4.97629	7.63899e-07	1.07705e-05	5.42293	up	Cluster1
ZNF782	-0.217901	-0.230285	-4.97599	7.65056e-07	1.07786e-05	5.4215	down	Cluster1
PKN3	-0.262511	1.87256	-4.97402	7.72698e-07	1.08781e-05	5.41209	down	Cluster1
EPDR1	-0.505153	3.19695	-4.97345	7.74909e-07	1.08965e-05	5.40938	down	Cluster1
HEATR5A	0.241582	3.00132	4.97338	7.75178e-07	1.08965e-05	5.40905	up	Cluster1
STOML2	0.239547	6.22921	4.97202	7.80511e-07	1.09631e-05	5.40257	up	Cluster1
ANKRD44	-0.349854	1.57457	-4.97052	7.86422e-07	1.10357e-05	5.39543	down	Cluster1
CHADL	-0.405042	0.848232	-4.97041	7.86862e-07	1.10357e-05	5.3949	down	Cluster1
AMY2B	-0.536555	1.31901	-4.96733	7.99136e-07	1.11994e-05	5.38025	down	Cluster1
PSMD13	0.147367	6.63046	4.96624	8.03546e-07	1.12455e-05	5.37504	up	Cluster1
RDH10	0.433498	4.55418	4.96617	8.03821e-07	1.12455e-05	5.37472	up	Cluster1
PRPF8	-0.195248	6.17573	-4.96607	8.04244e-07	1.12455e-05	5.37422	down	Cluster1
GTF3C6	0.169495	5.56831	4.96584	8.05161e-07	1.12499e-05	5.37314	up	Cluster1
PTGS2	0.674297	2.96244	4.96508	8.08256e-07	1.12846e-05	5.36951	up	Cluster1
EGR1	-0.415619	5.52889	-4.96486	8.09158e-07	1.12887e-05	5.36845	down	Cluster1
IFT52	0.18314	4.23829	4.96457	8.10334e-07	1.12967e-05	5.36708	up	Cluster1
ZBTB46	-0.283713	0.609797	-4.96428	8.11497e-07	1.13044e-05	5.36572	down	Cluster1
CUL9	-0.264079	3.62603	-4.96265	8.18164e-07	1.13887e-05	5.35798	down	Cluster1
CCDC112	-0.223853	1.86744	-4.96015	8.28524e-07	1.15243e-05	5.34607	down	Cluster1
TMEM182	0.226385	1.89263	4.95943	8.31523e-07	1.15502e-05	5.34266	up	Cluster1
FBXL12	-0.148372	3.27473	-4.9594	8.3163e-07	1.15502e-05	5.34253	down	Cluster1
GPATCH8	-0.197025	3.02216	-4.95757	8.39306e-07	1.16481e-05	5.33384	down	Cluster1
ST8SIA2	-0.950833	-3.86979	-4.95737	8.40175e-07	1.16515e-05	5.33286	down	Cluster1
TMEM69	0.16144	4.43233	4.95603	8.45843e-07	1.17213e-05	5.3265	up	Cluster1
LLPH	0.177771	4.47137	4.95492	8.5058e-07	1.17782e-05	5.32121	up	Cluster1
MDH2	0.183417	6.93249	4.95435	8.52983e-07	1.18027e-05	5.31854	up	Cluster1
SCOC	0.204096	5.28539	4.95355	8.56442e-07	1.18385e-05	5.31472	up	Cluster1
HOOK2	-0.272317	4.49914	-4.95345	8.56847e-07	1.18385e-05	5.31427	down	Cluster1
AK4	0.535216	3.17509	4.95229	8.61871e-07	1.18991e-05	5.30874	up	Cluster1
CAPN3	-0.428097	1.59546	-4.95156	8.65028e-07	1.19266e-05	5.30528	down	Cluster1
LUC7L	-0.257882	4.47958	-4.95153	8.65152e-07	1.19266e-05	5.30514	down	Cluster1
CHERP	-0.205228	4.03845	-4.95057	8.69315e-07	1.19752e-05	5.3006	down	Cluster1
ALG14	0.235217	1.41251	4.94919	8.75349e-07	1.20493e-05	5.29406	up	Cluster1
RIMBP3	-0.533206	-2.57048	-4.94853	8.7826e-07	1.20719e-05	5.29092	down	Cluster1
TIMM10	0.203852	5.48769	4.94853	8.78286e-07	1.20719e-05	5.29089	up	Cluster1
COL8A2	-0.4528	1.98377	-4.9466	8.86813e-07	1.21801e-05	5.28175	down	Cluster1
ARF3	0.160111	6.23938	4.94644	8.87514e-07	1.21807e-05	5.281	up	Cluster1
MT1G	0.583329	3.52831	4.94543	8.92004e-07	1.22333e-05	5.27622	up	Cluster1
FCAR	0.738215	-2.14939	4.94291	9.03332e-07	1.23795e-05	5.26429	up	Cluster1
DENR	0.157823	4.80608	4.94231	9.06063e-07	1.24078e-05	5.26143	up	Cluster1
ENDOV	-0.233124	3.36097	-4.9414	9.10179e-07	1.2455e-05	5.25714	down	Cluster1
CDC25A	0.403693	0.859725	4.94126	9.10853e-07	1.2455e-05	5.25644	up	Cluster1
ANKRD63	-0.822799	-8.20725	-4.93997	9.16736e-07	1.25262e-05	5.25035	down	Cluster1
SSR3	0.196432	6.85422	4.93886	9.21829e-07	1.25859e-05	5.24511	up	Cluster1
TFF3	0.98825	4.25067	4.93873	9.22456e-07	1.25859e-05	5.24447	up	Cluster1
ZBTB4	-0.198088	3.78826	-4.93845	9.23739e-07	1.25879e-05	5.24315	down	Cluster1
UBE2S	0.401543	5.56437	4.9384	9.2396e-07	1.25879e-05	5.24293	up	Cluster1
DMRTC2	1.04407	-7.89127	4.93797	9.25974e-07	1.26061e-05	5.24087	up	Cluster1
SRGAP1	0.308825	0.742983	4.93754	9.27947e-07	1.26238e-05	5.23885	up	Cluster1
NDUFS6	0.231202	6.0797	4.93375	9.45692e-07	1.28557e-05	5.22094	up	Cluster1
NPHP3	-0.256172	2.22771	-4.93192	9.5442e-07	1.29529e-05	5.21225	down	Cluster1
ZNF423	-0.392594	-0.750556	-4.93181	9.54904e-07	1.29529e-05	5.21177	down	Cluster1
ENY2	0.173593	6.50651	4.93181	9.54931e-07	1.29529e-05	5.21174	up	Cluster1
SLC5A8	1.15121	-3.36543	4.93098	9.58909e-07	1.29974e-05	5.20781	up	Cluster1
GPR135	-0.294879	-1.80766	-4.93083	9.59617e-07	1.29975e-05	5.20711	down	Cluster1
SALL2	-0.399283	1.65161	-4.93059	9.60751e-07	1.30034e-05	5.20599	down	Cluster1
CH25H	-0.554603	1.77677	-4.92883	9.69233e-07	1.30992e-05	5.19768	down	Cluster1
C1orf43	0.176187	7.34899	4.92873	9.69742e-07	1.30992e-05	5.19718	up	Cluster1
CEP120	-0.179346	1.94779	-4.92869	9.69948e-07	1.30992e-05	5.19698	down	Cluster1
KLHL26	-0.209409	1.58547	-4.92853	9.7072e-07	1.31001e-05	5.19623	down	Cluster1
SRGAP2	-0.191223	3.42907	-4.9273	9.76684e-07	1.31711e-05	5.19044	down	Cluster1
FAM160A2	-0.206935	3.69102	-4.92643	9.80929e-07	1.3213e-05	5.18633	down	Cluster1
GTPBP4	0.201851	4.76469	4.92637	9.81213e-07	1.3213e-05	5.18606	up	Cluster1
TAOK2	-0.207386	3.7517	-4.92411	9.92371e-07	1.33535e-05	5.17536	down	Cluster1
AGAP5	-0.350562	0.703078	-4.92348	9.95475e-07	1.33856e-05	5.17241	down	Cluster1
PARP16	-0.176681	2.47653	-4.92211	1.00232e-06	1.34679e-05	5.16593	down	Cluster1
ATP8B2	-0.308776	2.86285	-4.92179	1.00393e-06	1.34798e-05	5.16441	down	Cluster1
ACRV1	0.640661	-4.32765	4.92028	1.01153e-06	1.35686e-05	5.15728	up	Cluster1
TOP2B	-0.168207	5.10662	-4.92015	1.01215e-06	1.35686e-05	5.1567	down	Cluster1
TAS2R4	-0.528061	-3.13588	-4.92004	1.01273e-06	1.35686e-05	5.15616	down	Cluster1
HMGB3	0.374514	6.66234	4.91883	1.01886e-06	1.36408e-05	5.15045	up	Cluster1
STX18	0.148553	4.04998	4.91571	1.03481e-06	1.38444e-05	5.13576	up	Cluster1
ABCA9	-0.404945	-1.73083	-4.9155	1.03588e-06	1.38488e-05	5.13478	down	Cluster1
HSPA13	0.226559	3.28352	4.91445	1.04131e-06	1.39114e-05	5.12984	up	Cluster1
C20orf141	1.14357	-6.91606	4.91087	1.06005e-06	1.41515e-05	5.11297	up	Cluster1
ZNF585A	0.295499	2.92771	4.91069	1.061e-06	1.41541e-05	5.11212	up	Cluster1
BAHCC1	-0.330964	1.63652	-4.90937	1.06802e-06	1.42358e-05	5.10589	down	Cluster1
GLRX	0.361418	4.80813	4.90925	1.06866e-06	1.42358e-05	5.10532	up	Cluster1
ITPR3	-0.304164	4.45415	-4.90489	1.0921e-06	1.45375e-05	5.08481	down	Cluster1
SESN3	-0.480174	3.14058	-4.90473	1.09297e-06	1.45387e-05	5.08406	down	Cluster1
PCNP	0.166081	6.04752	4.904	1.09694e-06	1.4571e-05	5.08063	up	Cluster1
CCL17	-0.702952	0.921728	-4.90399	1.09696e-06	1.4571e-05	5.08061	down	Cluster1
AL021546.6	1.25234	-5.95567	4.90373	1.09841e-06	1.45798e-05	5.07936	up	Cluster1
COMMD8	0.21894	3.59922	4.90234	1.10599e-06	1.467e-05	5.07286	up	Cluster1
ANKFN1	-0.828594	-2.88784	-4.90203	1.10773e-06	1.46825e-05	5.07137	down	Cluster1
ADAMTS10	-0.407897	1.14114	-4.90182	1.10888e-06	1.46873e-05	5.07039	down	Cluster1
SREK1	-0.182074	3.89216	-4.90165	1.10985e-06	1.46896e-05	5.06957	down	Cluster1
CH507-9B2.9	-0.225492	1.68976	-4.90022	1.11772e-06	1.47834e-05	5.06288	down	Cluster1
RPS6KA3	-0.229773	3.89212	-4.89895	1.12482e-06	1.48667e-05	5.0569	down	Cluster1
CEP95	-0.208706	3.72088	-4.89788	1.13081e-06	1.49352e-05	5.05188	down	Cluster1
DDX5	-0.137373	7.96875	-4.89773	1.13167e-06	1.49359e-05	5.05116	down	Cluster1
MDN1	-0.223292	2.75677	-4.89372	1.15442e-06	1.5224e-05	5.03234	down	Cluster1
KPNA2	0.309235	5.92009	4.89359	1.15514e-06	1.5224e-05	5.03175	up	Cluster1
RFK	0.263896	3.36977	4.8933	1.1568e-06	1.52351e-05	5.03039	up	Cluster1
FXYD7	-0.669956	-2.26754	-4.89285	1.15942e-06	1.52589e-05	5.02825	down	Cluster1
SLC1A7	-0.953388	-1.07873	-4.89205	1.16399e-06	1.53082e-05	5.02454	down	Cluster1
FOXQ1	-0.732197	1.20191	-4.89157	1.16676e-06	1.53338e-05	5.02229	down	Cluster1
SLC18B1	0.256732	2.67622	4.89079	1.17134e-06	1.5383e-05	5.01859	up	Cluster1
NUP155	0.259999	3.51127	4.89006	1.17559e-06	1.54279e-05	5.01516	up	Cluster1
CIAPIN1	0.153591	4.86659	4.88968	1.17781e-06	1.54462e-05	5.01338	up	Cluster1
SPTBN5	-0.426612	-0.993677	-4.88792	1.1881e-06	1.55702e-05	5.00515	down	Cluster1
RABL2A	-0.239674	2.8681	-4.88759	1.19005e-06	1.55847e-05	5.00361	down	Cluster1
TRMT10C	0.219421	3.9473	4.8873	1.19178e-06	1.55963e-05	5.00223	up	Cluster1
KNSTRN	0.290469	3.80984	4.88596	1.19971e-06	1.56891e-05	4.99596	up	Cluster1
BMP4	-0.504139	1.97432	-4.88569	1.2013e-06	1.56988e-05	4.99471	down	Cluster1
PLEKHG1	-0.307941	1.77468	-4.88536	1.20325e-06	1.57133e-05	4.99318	down	Cluster1
AGR2	0.786826	6.51371	4.88513	1.20468e-06	1.57208e-05	4.99206	up	Cluster1
GOLGA7	0.212623	4.88829	4.88461	1.20773e-06	1.57465e-05	4.98966	up	Cluster1
EIF4E2	0.138784	5.66643	4.88451	1.20833e-06	1.57465e-05	4.98919	up	Cluster1
SNAPC4	-0.243262	1.58018	-4.88433	1.20942e-06	1.57496e-05	4.98834	down	Cluster1
OTUD6B	0.226959	2.21405	4.88388	1.21216e-06	1.57742e-05	4.9862	up	Cluster1
DPH3	0.176344	3.11388	4.88209	1.22294e-06	1.59034e-05	4.97783	up	Cluster1
AIMP2	0.20362	4.59046	4.88136	1.22737e-06	1.59497e-05	4.97442	up	Cluster1
UBE2M	0.168654	5.73822	4.88108	1.22909e-06	1.59609e-05	4.9731	up	Cluster1
UIMC1	-0.173892	3.5267	-4.88061	1.23191e-06	1.59864e-05	4.97093	down	Cluster1
PDZD11	0.170762	5.44151	4.87935	1.23962e-06	1.60752e-05	4.96503	up	Cluster1
PGAM1	0.223064	7.54056	4.87828	1.24624e-06	1.61499e-05	4.96	up	Cluster1
BEST3	1.03167	-6.13956	4.87767	1.25002e-06	1.61875e-05	4.95714	up	Cluster1
SPARCL1	-0.369106	5.50287	-4.87649	1.25729e-06	1.62703e-05	4.95165	down	Cluster1
ZNF544	0.229417	3.57372	4.87572	1.26214e-06	1.63217e-05	4.94802	up	Cluster1
THSD7B	-0.728893	-3.12367	-4.87543	1.2639e-06	1.63331e-05	4.9467	down	Cluster1
PSMA4	0.174303	7.27645	4.8747	1.26848e-06	1.63809e-05	4.94328	up	Cluster1
RFC3	0.256259	2.71152	4.87399	1.27298e-06	1.64276e-05	4.93993	up	Cluster1
CD300A	0.32172	2.91453	4.87278	1.28057e-06	1.65141e-05	4.93431	up	Cluster1
CDT1	0.394955	2.92862	4.8722	1.28428e-06	1.65504e-05	4.93158	up	Cluster1
MCM2	0.392236	4.38509	4.87025	1.29671e-06	1.6699e-05	4.92248	up	Cluster1
TARBP2	0.1789	4.58216	4.86982	1.29945e-06	1.67228e-05	4.92048	up	Cluster1
GINS2	0.390876	2.41389	4.86957	1.30107e-06	1.6732e-05	4.91931	up	Cluster1
DBF4	0.276999	3.02797	4.86903	1.30456e-06	1.67653e-05	4.91677	up	Cluster1
HEATR5B	-0.172944	2.27131	-4.86682	1.3189e-06	1.69378e-05	4.90644	down	Cluster1
LHX4	-0.382499	-2.18546	-4.86618	1.32307e-06	1.69797e-05	4.90346	down	Cluster1
LDHA	0.232839	9.21806	4.86527	1.32898e-06	1.70399e-05	4.89925	up	Cluster1
PSMD7	0.161443	6.02888	4.86508	1.33027e-06	1.70399e-05	4.89833	up	Cluster1
CDC123	0.157489	5.46697	4.86504	1.33051e-06	1.70399e-05	4.89816	up	Cluster1
DEFA1	1.16787	-3.78948	4.86455	1.33377e-06	1.70699e-05	4.89584	up	Cluster1
XYLT2	-0.200302	3.828	-4.8643	1.33537e-06	1.70786e-05	4.89471	down	Cluster1
PGK1	0.250152	8.80086	4.86216	1.34956e-06	1.72481e-05	4.88473	up	Cluster1
LDLR	-0.311037	4.56836	-4.86146	1.35424e-06	1.72871e-05	4.88146	down	Cluster1
MRPL48	0.20197	5.01095	4.86143	1.35446e-06	1.72871e-05	4.8813	up	Cluster1
PPM1F	-0.226432	2.8043	-4.86082	1.35851e-06	1.73268e-05	4.87848	down	Cluster1
GSTCD	0.20103	1.52432	4.86062	1.35986e-06	1.73322e-05	4.87754	up	Cluster1
PWP1	0.164023	4.63657	4.85925	1.36908e-06	1.74377e-05	4.87115	up	Cluster1
MFF	0.162719	5.563	4.85716	1.38328e-06	1.76065e-05	4.86141	up	Cluster1
C11orf58	0.160137	6.67629	4.85378	1.40649e-06	1.78897e-05	4.84568	up	Cluster1
WARS2	0.172442	2.50007	4.85248	1.41556e-06	1.79927e-05	4.83961	up	Cluster1
CYB5D1	-0.201142	2.2792	-4.85225	1.41717e-06	1.80009e-05	4.83853	down	Cluster1
TMEM255A	-0.51647	-0.458074	-4.85022	1.43137e-06	1.81688e-05	4.82911	down	Cluster1
PLXND1	-0.30751	5.65275	-4.84875	1.4418e-06	1.8278e-05	4.82225	down	Cluster1
PRKG1	-0.341855	0.21449	-4.84873	1.44194e-06	1.8278e-05	4.82216	down	Cluster1
LTF	0.887314	3.97847	4.84647	1.45808e-06	1.84701e-05	4.81165	up	Cluster1
CPE	0.488907	4.9441	4.84471	1.47077e-06	1.86109e-05	4.80346	up	Cluster1
COG5	0.168088	3.3866	4.84458	1.47169e-06	1.86109e-05	4.80287	up	Cluster1
PIK3CD	-0.280726	2.27453	-4.84451	1.47221e-06	1.86109e-05	4.80254	down	Cluster1
HHAT	-0.296692	1.74967	-4.84374	1.47777e-06	1.86685e-05	4.79898	down	Cluster1
PLAC9	-0.373999	1.74502	-4.84358	1.47892e-06	1.86703e-05	4.79824	down	Cluster1
CENPU	0.342255	3.40551	4.84309	1.48251e-06	1.87029e-05	4.79595	up	Cluster1
GSAP	-0.298403	3.02206	-4.84256	1.4864e-06	1.87394e-05	4.79347	down	Cluster1
DEFA1B	1.29189	-5.28458	4.8407	1.50007e-06	1.88988e-05	4.78483	up	Cluster1
COG1	-0.197156	3.92519	-4.8404	1.50227e-06	1.89138e-05	4.78344	down	Cluster1
SLC25A24	0.231937	3.48975	4.83971	1.50739e-06	1.89653e-05	4.78023	up	Cluster1
AP3B1	-0.130251	4.15774	-4.83854	1.51606e-06	1.90615e-05	4.77481	down	Cluster1
KDM7A	-0.21598	2.09673	-4.83829	1.51792e-06	1.9072e-05	4.77365	down	Cluster1
APEX1	0.167407	6.75007	4.83794	1.52051e-06	1.90917e-05	4.77204	up	Cluster1
RIPK2	0.224219	3.44064	4.83723	1.52586e-06	1.91459e-05	4.76872	up	Cluster1
C6orf163	-0.405103	-2.03272	-4.83528	1.54054e-06	1.93167e-05	4.75968	down	Cluster1
CXCL2	0.583703	3.46045	4.83514	1.54155e-06	1.93167e-05	4.75906	up	Cluster1
VAMP2	-0.199273	4.60938	-4.83374	1.55219e-06	1.94369e-05	4.75256	down	Cluster1
SLC35F3	-0.73677	-0.929613	-4.83335	1.55516e-06	1.9461e-05	4.75076	down	Cluster1
ITPR2	-0.324374	1.45343	-4.83218	1.56418e-06	1.95607e-05	4.7453	down	Cluster1
UBL4A	0.171026	4.79166	4.8304	1.57784e-06	1.97067e-05	4.73708	up	Cluster1
WDR77	0.188759	4.34223	4.83039	1.57798e-06	1.97067e-05	4.737	up	Cluster1
DNMT1	-0.213327	4.76746	-4.82709	1.60369e-06	2.00144e-05	4.72173	down	Cluster1
CDH17	0.854571	-2.59743	4.82514	1.61909e-06	2.0193e-05	4.71271	up	Cluster1
UBE2D3	0.133103	6.90694	4.81983	1.66177e-06	2.07093e-05	4.68814	up	Cluster1
CXCL1	0.657358	4.15023	4.81972	1.66272e-06	2.07093e-05	4.6876	up	Cluster1
ADRA2B	-0.698965	-2.07245	-4.81923	1.66667e-06	2.07446e-05	4.68536	down	Cluster1
GEMIN2	0.236618	3.31784	4.8185	1.67263e-06	2.07936e-05	4.68198	up	Cluster1
ZFHX3	-0.260555	1.28962	-4.81848	1.67284e-06	2.07936e-05	4.68186	down	Cluster1
SKOR2	-0.68073	-9.20989	-4.81758	1.68019e-06	2.0871e-05	4.67773	down	Cluster1
EVL	-0.22581	5.30483	-4.81721	1.68327e-06	2.08953e-05	4.676	down	Cluster1
HSPD1	0.212343	7.44408	4.81699	1.68501e-06	2.0903e-05	4.67502	up	Cluster1
C2orf80	0.795314	-8.32742	4.81682	1.68645e-06	2.09068e-05	4.67421	up	Cluster1
FAM83D	0.497433	3.24136	4.81666	1.68779e-06	2.09095e-05	4.67346	up	Cluster1
APBB1	-0.320838	2.70319	-4.81617	1.69183e-06	2.09456e-05	4.6712	down	Cluster1
CDK5RAP3	-0.218999	6.08328	-4.8157	1.69571e-06	2.09796e-05	4.66904	down	Cluster1
PXK	-0.182953	2.57021	-4.81556	1.69692e-06	2.09806e-05	4.66837	down	Cluster1
TCEAL3	-0.239964	3.96829	-4.81529	1.69909e-06	2.09935e-05	4.66716	down	Cluster1
SARNP	0.144127	5.75217	4.81493	1.7021e-06	2.10166e-05	4.66549	up	Cluster1
MEGF9	-0.328728	3.08087	-4.81479	1.70331e-06	2.10177e-05	4.66482	down	Cluster1
PHF24	-0.744484	-2.91073	-4.81432	1.70718e-06	2.10515e-05	4.66268	down	Cluster1
BCAR3	0.310232	2.80036	4.81418	1.70839e-06	2.10524e-05	4.66201	up	Cluster1
SPRED2	-0.217245	3.8338	-4.81323	1.71634e-06	2.11364e-05	4.65762	down	Cluster1
HABP4	-0.220903	1.98865	-4.8126	1.72161e-06	2.11872e-05	4.65473	down	Cluster1
STK16	0.158207	4.69438	4.81176	1.72876e-06	2.12611e-05	4.65081	up	Cluster1
ZBTB47	-0.220709	1.60014	-4.81131	1.73256e-06	2.12938e-05	4.64874	down	Cluster1
EMC4	0.149377	6.36098	4.81046	1.73974e-06	2.13679e-05	4.64484	up	Cluster1
CPNE7	-0.496736	1.16165	-4.81032	1.74094e-06	2.13685e-05	4.64418	down	Cluster1
UGT2B4	1.09459	-4.71678	4.80954	1.74761e-06	2.14362e-05	4.64058	up	Cluster1
HSPA12A	-0.403046	-0.393211	-4.80647	1.77397e-06	2.17452e-05	4.62644	down	Cluster1
NLRP11	0.909994	-5.73002	4.80609	1.77729e-06	2.17584e-05	4.62467	up	Cluster1
ADAM11	-0.505279	-2.71193	-4.80608	1.77739e-06	2.17584e-05	4.62462	down	Cluster1
PTMA	0.147834	10.086	4.80562	1.78134e-06	2.17924e-05	4.62252	up	Cluster1
ANGPT4	-0.71925	-5.68292	-4.80524	1.78466e-06	2.18052e-05	4.62076	down	Cluster1
RAE1	0.214491	4.50964	4.80524	1.78474e-06	2.18052e-05	4.62073	up	Cluster1
NDUFB9	0.217971	7.89304	4.80294	1.80481e-06	2.2036e-05	4.61017	up	Cluster1
C3orf18	-0.300403	1.132	-4.79946	1.8358e-06	2.23997e-05	4.59409	down	Cluster1
FAXC	-0.460595	2.74223	-4.79874	1.84222e-06	2.24632e-05	4.5908	down	Cluster1
CHMP4C	0.266301	3.54352	4.79802	1.8487e-06	2.25082e-05	4.58748	up	Cluster1
ESM1	0.412523	2.08898	4.79795	1.84934e-06	2.25082e-05	4.58715	up	Cluster1
EMC1	0.201665	4.56705	4.79793	1.84954e-06	2.25082e-05	4.58705	up	Cluster1
FOXM1	0.456883	4.12879	4.79638	1.86354e-06	2.26589e-05	4.57993	up	Cluster1
SUGP1	-0.148607	4.11469	-4.79629	1.86436e-06	2.26589e-05	4.57952	down	Cluster1
SFT2D2	-0.177667	3.01404	-4.79593	1.86763e-06	2.26734e-05	4.57787	down	Cluster1
TCP1	0.207278	6.57837	4.79589	1.868e-06	2.26734e-05	4.57768	up	Cluster1
SCN5A	-0.697223	-3.8808	-4.79543	1.87218e-06	2.27094e-05	4.57557	down	Cluster1
CEP68	-0.205643	2.36352	-4.79528	1.8736e-06	2.27118e-05	4.57485	down	Cluster1
KLF13	-0.23113	4.01884	-4.79506	1.87562e-06	2.27214e-05	4.57383	down	Cluster1
UCP3	-0.35493	-1.1207	-4.7924	1.90005e-06	2.30024e-05	4.56162	down	Cluster1
RCC1	0.201176	4.78411	4.78795	1.94166e-06	2.34908e-05	4.54117	up	Cluster1
GOLGA4	-0.191885	3.49628	-4.78775	1.9436e-06	2.3499e-05	4.54023	down	Cluster1
MYH1	-0.693207	-8.32164	-4.78682	1.95244e-06	2.35905e-05	4.53594	down	Cluster1
CCNY	0.17014	4.70931	4.78621	1.95819e-06	2.36446e-05	4.53317	up	Cluster1
SOD2	0.282219	7.28734	4.78567	1.96335e-06	2.36812e-05	4.53068	up	Cluster1
TMX1	0.207443	4.23345	4.78563	1.96377e-06	2.36812e-05	4.53048	up	Cluster1
ZNF791	-0.157462	2.27411	-4.78497	1.97008e-06	2.37419e-05	4.52745	down	Cluster1
SLC47A1	-0.50354	1.278	-4.78432	1.97632e-06	2.38017e-05	4.52447	down	Cluster1
FAM184A	-0.53503	0.667353	-4.78294	1.98959e-06	2.3946e-05	4.51815	down	Cluster1
SFXN3	-0.290641	3.90255	-4.78269	1.99202e-06	2.39597e-05	4.517	down	Cluster1
LRRK1	-0.265122	1.97725	-4.78193	1.99936e-06	2.40325e-05	4.51353	down	Cluster1
GANAB	0.158458	7.13766	4.78168	2.00183e-06	2.40466e-05	4.51236	up	Cluster1
CNTNAP1	-0.297151	0.803867	-4.78069	2.01152e-06	2.41473e-05	4.50781	down	Cluster1
PNPLA6	-0.191969	4.48134	-4.78009	2.01734e-06	2.42016e-05	4.50508	down	Cluster1
TTLL11	-0.209287	0.670918	-4.77985	2.01973e-06	2.42145e-05	4.50396	down	Cluster1
ANKRD34A	-0.368001	-1.773	-4.77954	2.02283e-06	2.42361e-05	4.50251	down	Cluster1
TXLNG	-0.180921	2.54471	-4.77916	2.02655e-06	2.42651e-05	4.50078	down	Cluster1
PLA2G4F	-0.54013	1.19253	-4.77858	2.03223e-06	2.43174e-05	4.49814	down	Cluster1
FOXF2	-0.395439	1.53894	-4.7778	2.03994e-06	2.43939e-05	4.49457	down	Cluster1
SRP72	0.168555	5.50027	4.77653	2.05258e-06	2.45293e-05	4.48874	up	Cluster1
GCOM1	0.696277	-2.35154	4.77233	2.09493e-06	2.50194e-05	4.46946	up	Cluster1
CHRNB3	-0.649229	-8.63773	-4.77158	2.10254e-06	2.50941e-05	4.46604	down	Cluster1
NBPF1	-0.220896	3.02398	-4.77121	2.10631e-06	2.51229e-05	4.46435	down	Cluster1
GDF7	-0.589497	-3.85921	-4.77101	2.1084e-06	2.51318e-05	4.46341	down	Cluster1
DPP7	-0.238415	6.39868	-4.77085	2.11004e-06	2.51351e-05	4.46268	down	Cluster1
ERCC6L	0.384127	0.222	4.77044	2.11422e-06	2.51688e-05	4.46081	up	Cluster1
TAF2	0.185079	3.29842	4.77015	2.11721e-06	2.51883e-05	4.45948	up	Cluster1
ARHGAP19	-0.202822	1.71283	-4.76996	2.11914e-06	2.51951e-05	4.45862	down	Cluster1
MAGI2	-0.290013	-0.107837	-4.76944	2.1245e-06	2.52427e-05	4.45624	down	Cluster1
ZNF229	0.6386	-0.778915	4.76869	2.1322e-06	2.5318e-05	4.45282	up	Cluster1
CREBBP	-0.216405	3.56763	-4.76761	2.14343e-06	2.54351e-05	4.44786	down	Cluster1
CLGN	0.632469	-0.289399	4.76616	2.15855e-06	2.55981e-05	4.44123	up	Cluster1
G2E3	0.245744	2.34532	4.76561	2.16431e-06	2.56489e-05	4.43872	up	Cluster1
TERF2IP	-0.142462	4.78915	-4.76549	2.16559e-06	2.56489e-05	4.43816	down	Cluster1
LRIG1	-0.283789	4.15761	-4.76512	2.16948e-06	2.56786e-05	4.43646	down	Cluster1
RPS10	0.222086	10.3005	4.7645	2.17601e-06	2.57354e-05	4.43363	up	Cluster1
LRP6	-0.253104	2.1033	-4.7644	2.17705e-06	2.57354e-05	4.43318	down	Cluster1
CASQ1	-0.552902	-3.4886	-4.76411	2.18014e-06	2.57556e-05	4.43184	down	Cluster1
ALMS1	-0.245226	2.6074	-4.76372	2.18422e-06	2.57874e-05	4.43007	down	Cluster1
ANTXRL	-0.898017	-7.61977	-4.76345	2.18705e-06	2.58044e-05	4.42885	down	Cluster1
FHOD1	-0.313832	3.93495	-4.76311	2.19065e-06	2.58305e-05	4.4273	down	Cluster1
PRC1	0.37452	4.6812	4.76136	2.20934e-06	2.60344e-05	4.41928	up	Cluster1
B3GAT1	-0.70181	-2.23754	-4.76093	2.21399e-06	2.60726e-05	4.4173	down	Cluster1
LYST	-0.263996	2.32275	-4.76003	2.22368e-06	2.61701e-05	4.41318	down	Cluster1
HSPE1	0.219256	7.59775	4.75632	2.26392e-06	2.65923e-05	4.39626	up	Cluster1
MCM3AP	-0.169253	4.34811	-4.7563	2.26417e-06	2.65923e-05	4.39616	down	Cluster1
OAS1	0.369484	5.04996	4.75627	2.26453e-06	2.65923e-05	4.39601	up	Cluster1
GKN2	1.37946	-1.28346	4.7562	2.26528e-06	2.65923e-05	4.39569	up	Cluster1
ZNF622	0.168012	4.4714	4.75469	2.28183e-06	2.67697e-05	4.38883	up	Cluster1
CPSF2	0.194797	4.00447	4.75348	2.29525e-06	2.69102e-05	4.38329	up	Cluster1
RAD1	0.195747	4.36003	4.75284	2.30236e-06	2.69765e-05	4.38038	up	Cluster1
SEC22A	0.189058	3.73012	4.75057	2.32775e-06	2.72569e-05	4.37003	up	Cluster1
ADGRB1	-0.640025	-1.0798	-4.74976	2.33691e-06	2.73469e-05	4.36632	down	Cluster1
DNAJC8	0.123759	5.79319	4.7481	2.35579e-06	2.75357e-05	4.35873	up	Cluster1
FAAP100	-0.188519	3.63689	-4.74808	2.35601e-06	2.75357e-05	4.35864	down	Cluster1
GNGT1	1.09413	-2.73123	4.74672	2.3715e-06	2.76934e-05	4.35246	up	Cluster1
INPP5B	-0.233614	2.469	-4.74664	2.37249e-06	2.76934e-05	4.35207	down	Cluster1
NUMA1	-0.225071	5.99153	-4.74488	2.39269e-06	2.79117e-05	4.34407	down	Cluster1
DDX31	-0.155939	2.63019	-4.74385	2.40466e-06	2.80338e-05	4.33936	down	Cluster1
SLC30A7	0.169618	2.52935	4.74328	2.41121e-06	2.80925e-05	4.3368	up	Cluster1
COMMD9	0.15477	5.30031	4.74312	2.41316e-06	2.80975e-05	4.33604	up	Cluster1
PGM1	0.211876	4.8551	4.74162	2.43072e-06	2.82843e-05	4.3292	up	Cluster1
TRIM73	-0.408753	-0.0861204	-4.73987	2.45133e-06	2.85063e-05	4.32123	down	Cluster1
EMG1	0.217149	4.64582	4.73954	2.4552e-06	2.85334e-05	4.31974	up	Cluster1
MTRF1L	0.131186	2.53752	4.73897	2.46194e-06	2.85939e-05	4.31716	up	Cluster1
HAS3	-0.702885	3.44489	-4.73883	2.46356e-06	2.85948e-05	4.31654	down	Cluster1
MLXIPL	-0.562351	-0.57992	-4.73855	2.46692e-06	2.8616e-05	4.31525	down	Cluster1
PKP2	0.539978	1.82217	4.73684	2.48738e-06	2.88353e-05	4.30746	up	Cluster1
CHST10	-0.371363	2.05814	-4.73648	2.49169e-06	2.88673e-05	4.30583	down	Cluster1
PDE4A	-0.29059	2.42483	-4.73572	2.50078e-06	2.89502e-05	4.30239	down	Cluster1
PI16	-0.802784	-2.89165	-4.73563	2.50197e-06	2.89502e-05	4.30195	down	Cluster1
NBPF20	-0.261535	-0.637914	-4.73475	2.51259e-06	2.90551e-05	4.29795	down	Cluster1
ARHGEF25	-0.297317	2.53852	-4.73407	2.52081e-06	2.91319e-05	4.29487	down	Cluster1
FCGBP	-0.658112	0.925626	-4.73155	2.55162e-06	2.94522e-05	4.28341	down	Cluster1
PPL	-0.365199	4.20023	-4.73154	2.55169e-06	2.94522e-05	4.28339	down	Cluster1
IDUA	-0.313756	2.67339	-4.7301	2.56946e-06	2.96389e-05	4.27684	down	Cluster1
RIBC2	0.472116	0.634664	4.72988	2.57222e-06	2.96524e-05	4.27583	up	Cluster1
ZNF862	-0.256803	1.63388	-4.72849	2.58952e-06	2.98332e-05	4.26951	down	Cluster1
GNG4	0.819331	0.791648	4.72818	2.59342e-06	2.98459e-05	4.26809	up	Cluster1
C1orf105	1.06676	-6.73428	4.72803	2.59521e-06	2.98459e-05	4.26744	up	Cluster1
FTSJ1	0.152943	4.95905	4.72801	2.59543e-06	2.98459e-05	4.26736	up	Cluster1
SMIM10L2B	-0.323316	-0.859498	-4.72597	2.62112e-06	3.01226e-05	4.25807	down	Cluster1
NUDT10	-0.813111	-2.55556	-4.72474	2.63664e-06	3.02823e-05	4.2525	down	Cluster1
DENND1C	-0.262079	3.3513	-4.72439	2.64111e-06	3.03149e-05	4.2509	down	Cluster1
MUC13	1.20383	-1.02113	4.72355	2.65176e-06	3.04184e-05	4.24711	up	Cluster1
SLC9A9	-0.394445	1.73505	-4.7233	2.65505e-06	3.04372e-05	4.24594	down	Cluster1
ZNF658	-0.300548	0.0171956	-4.72212	2.67005e-06	3.05903e-05	4.24063	down	Cluster1
YWHAE	0.173659	8.3432	4.72141	2.67928e-06	3.06771e-05	4.23738	up	Cluster1
NCK1	0.248766	4.47268	4.72114	2.68275e-06	3.0698e-05	4.23615	up	Cluster1
SVIL	-0.26937	3.90945	-4.72003	2.69712e-06	3.08434e-05	4.23112	down	Cluster1
STIP1	0.167393	6.5584	4.71965	2.70208e-06	3.08811e-05	4.22939	up	Cluster1
TIFA	0.211439	2.80496	4.71921	2.70779e-06	3.09274e-05	4.22739	up	Cluster1
MRPS11	0.168328	5.05635	4.71808	2.72242e-06	3.10754e-05	4.22231	up	Cluster1
COX7B2	1.51158	-6.76865	4.71671	2.74052e-06	3.12628e-05	4.21606	up	Cluster1
FLYWCH1	-0.224499	3.78336	-4.71568	2.75405e-06	3.13979e-05	4.21142	down	Cluster1
ZC3H13	-0.17312	2.95269	-4.71429	2.77255e-06	3.15894e-05	4.20511	down	Cluster1
TAMM41	-0.143525	2.42311	-4.7136	2.78171e-06	3.16743e-05	4.202	down	Cluster1
RP11-552F3.12	-0.614189	-1.06827	-4.71278	2.79264e-06	3.17794e-05	4.1983	down	Cluster1
SLC35A2	0.172105	4.77393	4.71241	2.79764e-06	3.18044e-05	4.19661	up	Cluster1
TANC1	-0.185267	3.0933	-4.71236	2.79827e-06	3.18044e-05	4.1964	down	Cluster1
CHRAC1	0.170578	4.53624	4.71176	2.8064e-06	3.18773e-05	4.19367	up	Cluster1
PKN1	-0.245746	5.34109	-4.70873	2.84752e-06	3.23246e-05	4.17995	down	Cluster1
SLC13A4	-0.44505	-1.87314	-4.70665	2.87609e-06	3.26215e-05	4.17054	down	Cluster1
CRIPT	0.189469	3.46026	4.70657	2.87718e-06	3.26215e-05	4.17018	up	Cluster1
HNF4A	0.964213	-3.82116	4.70623	2.88187e-06	3.26363e-05	4.16865	up	Cluster1
ZNF576	0.170056	3.48241	4.70622	2.882e-06	3.26363e-05	4.16861	up	Cluster1
CAPN13	0.771116	2.20057	4.70277	2.93009e-06	3.31607e-05	4.15301	up	Cluster1
MAP3K6	-0.273836	4.24392	-4.70248	2.9341e-06	3.31859e-05	4.15172	down	Cluster1
CAPRIN1	0.138503	6.17836	4.70169	2.94527e-06	3.32919e-05	4.14813	up	Cluster1
NEK8	-0.244415	1.42583	-4.70156	2.94713e-06	3.32928e-05	4.14754	down	Cluster1
TMEM63A	-0.311853	4.23329	-4.69763	3.00304e-06	3.39037e-05	4.12982	down	Cluster1
WIZ	-0.211253	3.71317	-4.69599	3.02673e-06	3.41504e-05	4.12242	down	Cluster1
ANKK1	-0.576423	-1.84118	-4.69518	3.03846e-06	3.42509e-05	4.11877	down	Cluster1
JUND	-0.232263	5.70588	-4.69512	3.03932e-06	3.42509e-05	4.1185	down	Cluster1
TBC1D31	0.240524	1.7251	4.69493	3.04213e-06	3.42567e-05	4.11763	up	Cluster1
TSG101	0.138564	5.62997	4.69483	3.04352e-06	3.42567e-05	4.1172	up	Cluster1
MOB3C	-0.197302	3.03705	-4.69369	3.06031e-06	3.44099e-05	4.11202	down	Cluster1
GLP1R	-0.803148	-5.64125	-4.69365	3.06084e-06	3.44099e-05	4.11186	down	Cluster1
TTC21B	-0.178607	2.02905	-4.69337	3.06488e-06	3.44339e-05	4.11061	down	Cluster1
MED19	0.152222	3.71475	4.69325	3.06668e-06	3.44339e-05	4.11006	up	Cluster1
TCEANC2	0.172166	0.71129	4.6931	3.06883e-06	3.44372e-05	4.1094	up	Cluster1
LPP	-0.232295	2.91049	-4.69247	3.07816e-06	3.4521e-05	4.10654	down	Cluster1
CES3	-0.585647	-0.144713	-4.69225	3.08132e-06	3.45229e-05	4.10557	down	Cluster1
LSS	-0.222437	3.79984	-4.69221	3.08204e-06	3.45229e-05	4.10535	down	Cluster1
CPB1	1.03283	-4.39321	4.69111	3.09821e-06	3.46832e-05	4.10042	up	Cluster1
NNMT	0.414407	7.03664	4.69069	3.10446e-06	3.47322e-05	4.09852	up	Cluster1
ELL	-0.159642	2.52092	-4.69028	3.11062e-06	3.47606e-05	4.09665	down	Cluster1
MSRB1	0.269007	5.1002	4.69027	3.11074e-06	3.47606e-05	4.09661	up	Cluster1
TRIM31	0.768409	-0.58161	4.6877	3.14909e-06	3.51525e-05	4.08506	up	Cluster1
DGCR8	-0.198719	3.33126	-4.68767	3.1496e-06	3.51525e-05	4.08491	down	Cluster1
LPIN3	-0.301916	2.72228	-4.68703	3.15926e-06	3.52354e-05	4.08203	down	Cluster1
LEF1	-0.34391	2.92173	-4.68692	3.16099e-06	3.52354e-05	4.08151	down	Cluster1
COMMD10	0.209974	3.71189	4.6868	3.16271e-06	3.52354e-05	4.08099	up	Cluster1
PCNT	-0.2278	2.60899	-4.68661	3.1656e-06	3.52465e-05	4.08014	down	Cluster1
COX8A	0.169354	8.44389	4.68381	3.20826e-06	3.56838e-05	4.06752	up	Cluster1
DDX53	0.846375	-8.4078	4.6837	3.20994e-06	3.56838e-05	4.06703	up	Cluster1
IGFN1	-0.795232	-4.49635	-4.68362	3.21114e-06	3.56838e-05	4.06667	down	Cluster1
ZMAT1	-0.508475	0.2067	-4.68353	3.21256e-06	3.56838e-05	4.06626	down	Cluster1
TSN	0.153823	4.98583	4.68198	3.23633e-06	3.59263e-05	4.05931	up	Cluster1
FCN2	0.913327	-6.58016	4.6795	3.27484e-06	3.63322e-05	4.04816	up	Cluster1
POT1	0.199705	3.30241	4.67843	3.29164e-06	3.64968e-05	4.04334	up	Cluster1
MCRS1	0.131004	5.0465	4.67824	3.2946e-06	3.65078e-05	4.04249	up	Cluster1
ZNF514	-0.195562	2.472	-4.67798	3.29875e-06	3.6532e-05	4.04131	down	Cluster1
GPR17	-0.658467	-3.78896	-4.67753	3.30588e-06	3.65891e-05	4.03927	down	Cluster1
NTN5	-0.543449	-2.67102	-4.67686	3.31637e-06	3.66834e-05	4.03629	down	Cluster1
FAM204A	0.157474	4.81931	4.67673	3.3184e-06	3.6684e-05	4.03571	up	Cluster1
TPI1	0.219777	9.34368	4.67554	3.33737e-06	3.68718e-05	4.03034	up	Cluster1
PTPRS	-0.376848	3.30359	-4.67426	3.35785e-06	3.7076e-05	4.02458	down	Cluster1
LARP4	0.165031	3.40196	4.67344	3.37092e-06	3.71969e-05	4.02091	up	Cluster1
EFNB3	-0.46408	0.0447074	-4.67332	3.3728e-06	3.71969e-05	4.02039	down	Cluster1
PRMT1	0.193422	6.69371	4.67242	3.38739e-06	3.73357e-05	4.01632	up	Cluster1
ZCWPW1	-0.26866	1.31514	-4.66973	3.431e-06	3.77939e-05	4.00427	down	Cluster1
BTBD9	-0.356356	1.85115	-4.6682	3.45616e-06	3.80485e-05	3.99739	down	Cluster1
RFXAP	-0.205025	0.865921	-4.66675	3.47998e-06	3.82751e-05	3.99091	down	Cluster1
SYS1	0.154385	4.23602	4.6667	3.48086e-06	3.82751e-05	3.99068	up	Cluster1
CORO7	-0.214939	3.59407	-4.66599	3.49274e-06	3.8383e-05	3.98747	down	Cluster1
BRD4	-0.201104	4.23877	-4.66502	3.50885e-06	3.85372e-05	3.98313	down	Cluster1
ZNF441	-0.249366	0.0180183	-4.66249	3.55136e-06	3.89811e-05	3.97178	down	Cluster1
KCND1	-0.292359	-0.240918	-4.66183	3.56241e-06	3.90793e-05	3.96886	down	Cluster1
SNAI1	0.338479	1.39233	4.66103	3.5761e-06	3.92063e-05	3.96525	up	Cluster1
URGCP	-0.16166	3.57914	-4.65989	3.59551e-06	3.93959e-05	3.96015	down	Cluster1
SERPINA1	0.631328	7.3305	4.65953	3.6016e-06	3.94393e-05	3.95855	up	Cluster1
CYGB	-0.252329	2.83851	-4.65873	3.61544e-06	3.95675e-05	3.95494	down	Cluster1
TRAPPC12	-0.16141	5.24941	-4.6574	3.63825e-06	3.97937e-05	3.94901	down	Cluster1
FAM83A	0.776351	3.63199	4.65616	3.65988e-06	3.99857e-05	3.94343	up	Cluster1
CCDC171	-0.269793	-0.669063	-4.65614	3.6601e-06	3.99857e-05	3.94337	down	Cluster1
RUVBL1	0.222565	5.36499	4.65598	3.66295e-06	3.99934e-05	3.94264	up	Cluster1
RPAP2	0.180003	2.92454	4.65542	3.67269e-06	4.00532e-05	3.94014	up	Cluster1
CAP1	0.157268	7.15658	4.65542	3.67275e-06	4.00532e-05	3.94012	up	Cluster1
UNKL	-0.278772	2.4999	-4.65503	3.67948e-06	4.01031e-05	3.9384	down	Cluster1
NDUFA12	0.151165	6.26668	4.65399	3.69774e-06	4.02619e-05	3.93374	up	Cluster1
SPIN2A	-0.341974	-1.79918	-4.65395	3.69838e-06	4.02619e-05	3.93357	down	Cluster1
SYF2	-0.119647	5.20212	-4.6534	3.70802e-06	4.03345e-05	3.93112	down	Cluster1
SNX3	0.159477	6.77442	4.65328	3.71019e-06	4.03345e-05	3.93057	up	Cluster1
GABPB1	0.144381	3.60994	4.6532	3.71156e-06	4.03345e-05	3.93022	up	Cluster1
KAT7	-0.165413	3.86885	-4.65232	3.72712e-06	4.04799e-05	3.92628	down	Cluster1
EFHD2	0.246395	5.55526	4.65041	3.76105e-06	4.08245e-05	3.91775	up	Cluster1
LRRFIP2	-0.129357	4.0388	-4.6494	3.77913e-06	4.09964e-05	3.91323	down	Cluster1
MORF4L1	0.149297	7.42176	4.64928	3.78129e-06	4.09964e-05	3.91269	up	Cluster1
TCAP	-0.410703	-1.83885	-4.64914	3.7838e-06	4.09997e-05	3.91206	down	Cluster1
GNB1	0.138076	6.93813	4.64815	3.80166e-06	4.11691e-05	3.90763	up	Cluster1
RBAK	-0.193398	1.75542	-4.64627	3.83572e-06	4.15138e-05	3.89923	down	Cluster1
PLP1	-0.941298	-5.40644	-4.64511	3.85678e-06	4.17175e-05	3.89407	down	Cluster1
DLX3	-0.713363	-0.65884	-4.64483	3.862e-06	4.17495e-05	3.8928	down	Cluster1
OLFM4	1.12941	-3.61543	4.64384	3.88017e-06	4.19122e-05	3.88838	up	Cluster1
XAGE2	1.32071	-3.19603	4.6437	3.88266e-06	4.19122e-05	3.88777	up	Cluster1
HSPA8	0.187728	9.07424	4.64364	3.88381e-06	4.19122e-05	3.88749	up	Cluster1
ZMAT3	-0.214542	1.77287	-4.64273	3.90054e-06	4.20683e-05	3.88345	down	Cluster1
F2RL2	-0.709056	-0.914525	-4.64152	3.92295e-06	4.22854e-05	3.87805	down	Cluster1
MAB21L1	-0.756421	-6.47522	-4.64119	3.9292e-06	4.23283e-05	3.87655	down	Cluster1
ANAPC5	0.142885	5.86752	4.6406	3.94004e-06	4.24205e-05	3.87396	up	Cluster1
HMGN2	0.175396	8.44561	4.64024	3.94676e-06	4.24682e-05	3.87235	up	Cluster1
KIAA0753	-0.190726	2.05481	-4.63997	3.95187e-06	4.24986e-05	3.87113	down	Cluster1
ARHGAP8	-0.298899	3.39444	-4.63831	3.98309e-06	4.28095e-05	3.86372	down	Cluster1
AKAP12	0.463617	1.48596	4.6349	4.04797e-06	4.34817e-05	3.84851	up	Cluster1
TMC5	0.768734	3.25941	4.63388	4.06738e-06	4.36576e-05	3.844	up	Cluster1
RUVBL2	0.18549	5.88011	4.6338	4.06904e-06	4.36576e-05	3.84362	up	Cluster1
SORCS3	-0.872063	-7.70625	-4.63229	4.09825e-06	4.39456e-05	3.83688	down	Cluster1
RAD54L	0.391506	2.09347	4.62936	4.1554e-06	4.45327e-05	3.82385	up	Cluster1
PYCR2	-0.179936	5.89601	-4.62827	4.17679e-06	4.47227e-05	3.81901	down	Cluster1
TCAF1	-0.207285	3.39675	-4.62821	4.17793e-06	4.47227e-05	3.81875	down	Cluster1
RPS6KB2	0.164315	5.10718	4.62794	4.18333e-06	4.47546e-05	3.81754	up	Cluster1
FBXL16	-0.566062	1.18868	-4.62505	4.24075e-06	4.53428e-05	3.8047	down	Cluster1
TMEM65	0.236227	1.75059	4.62401	4.26162e-06	4.55173e-05	3.80008	up	Cluster1
SLC46A1	-0.258209	2.62371	-4.624	4.26197e-06	4.55173e-05	3.8	down	Cluster1
SCAF4	-0.174827	3.27313	-4.62316	4.27877e-06	4.56705e-05	3.7963	down	Cluster1
CSTF2	0.185826	3.56954	4.62219	4.2984e-06	4.58537e-05	3.79199	up	Cluster1
TEP1	-0.202749	3.24963	-4.62174	4.30749e-06	4.59244e-05	3.79	down	Cluster1
STAM	0.150576	3.20405	4.61995	4.34407e-06	4.62878e-05	3.78204	up	Cluster1
ARRDC4	-0.301459	2.30934	-4.6189	4.36577e-06	4.64924e-05	3.77735	down	Cluster1
JMY	-0.197528	1.38962	-4.61788	4.38675e-06	4.6689e-05	3.77283	down	Cluster1
KCNIP2	-0.333422	-0.952662	-4.61613	4.42306e-06	4.70485e-05	3.76507	down	Cluster1
MED27	0.188035	3.96108	4.61541	4.43807e-06	4.71811e-05	3.76189	up	Cluster1
USP13	-0.292633	1.83031	-4.61469	4.45319e-06	4.73148e-05	3.75868	down	Cluster1
MICU3	-0.345376	-0.611405	-4.61412	4.4651e-06	4.73928e-05	3.75617	down	Cluster1
TGFB1	-0.242733	4.91655	-4.6141	4.46563e-06	4.73928e-05	3.75606	down	Cluster1
HSP90AA1	0.19007	8.34011	4.6131	4.48677e-06	4.759e-05	3.75161	up	Cluster1
LONRF1	-0.231676	2.67536	-4.61291	4.49069e-06	4.76044e-05	3.75079	down	Cluster1
PSMB8	0.26716	6.43299	4.61193	4.51152e-06	4.7798e-05	3.74643	up	Cluster1
SGSH	-0.216464	4.11955	-4.61177	4.51502e-06	4.78078e-05	3.7457	down	Cluster1
ORC4	0.185827	4.01753	4.60978	4.55735e-06	4.82284e-05	3.73692	up	Cluster1
RHPN2	0.374432	2.74326	4.60915	4.57106e-06	4.8346e-05	3.73409	up	Cluster1
TRIM41	-0.188469	3.17037	-4.6089	4.57634e-06	4.83743e-05	3.73301	down	Cluster1
ARRDC2	-0.239264	3.70377	-4.6083	4.58934e-06	4.84842e-05	3.73033	down	Cluster1
FAM180A	-0.500709	-1.65406	-4.6067	4.624e-06	4.88226e-05	3.72325	down	Cluster1
PCDHGA6	-0.355035	-1.4139	-4.60638	4.6309e-06	4.88677e-05	3.72185	down	Cluster1
ARHGAP11A	0.354611	2.28443	4.6059	4.64149e-06	4.89517e-05	3.7197	up	Cluster1
DNAJC1	0.179506	3.74899	4.60568	4.64618e-06	4.89733e-05	3.71875	up	Cluster1
CD164	0.160004	6.67325	4.60446	4.6729e-06	4.92271e-05	3.71335	up	Cluster1
PHF12	-0.177224	4.12595	-4.60264	4.71311e-06	4.95973e-05	3.70529	down	Cluster1
ASCC1	0.169402	4.02599	4.60262	4.71361e-06	4.95973e-05	3.70519	up	Cluster1
FBXO22	0.186038	3.93897	4.60251	4.71606e-06	4.95973e-05	3.7047	up	Cluster1
INAFM1	-0.206758	2.47953	-4.60055	4.75968e-06	5.00278e-05	3.69603	down	Cluster1
DCTN1	-0.16756	5.6914	-4.59949	4.78343e-06	5.0249e-05	3.69135	down	Cluster1
DUSP11	0.166289	4.19478	4.59918	4.79033e-06	5.02931e-05	3.68999	up	Cluster1
LPAR2	-0.200404	3.82361	-4.59756	4.82692e-06	5.06486e-05	3.68283	down	Cluster1
DCAF8	-0.174182	5.42028	-4.59727	4.83369e-06	5.06887e-05	3.68151	down	Cluster1
MOSPD1	0.211419	3.00738	4.59716	4.8362e-06	5.06887e-05	3.68103	up	Cluster1
RASA2	-0.190111	1.96197	-4.5967	4.84646e-06	5.07676e-05	3.67903	down	Cluster1
CD1E	-0.634102	-0.212754	-4.59613	4.85966e-06	5.08772e-05	3.67647	down	Cluster1
TRIM14	-0.216507	3.37943	-4.59504	4.88448e-06	5.11082e-05	3.67168	down	Cluster1
SYNJ2	0.22632	2.07155	4.59489	4.88795e-06	5.11158e-05	3.67101	up	Cluster1
TP53I13	-0.191729	4.65272	-4.5935	4.91994e-06	5.14214e-05	3.66487	down	Cluster1
ERC2	-0.452464	-1.16625	-4.5921	4.95239e-06	5.17127e-05	3.65868	down	Cluster1
TSPEAR	-0.683588	-3.83438	-4.59197	4.9555e-06	5.17127e-05	3.65809	down	Cluster1
DERA	0.215628	4.97967	4.59194	4.95616e-06	5.17127e-05	3.65797	up	Cluster1
MAGEA2	1.65103	-4.42975	4.59124	4.97238e-06	5.18528e-05	3.65489	up	Cluster1
C2CD4A	0.605935	0.634392	4.59109	4.97589e-06	5.18604e-05	3.65423	up	Cluster1
AKR1A1	0.151173	6.9413	4.59085	4.98153e-06	5.189e-05	3.65316	up	Cluster1
NDUFAB1	0.15707	6.39101	4.58858	5.03489e-06	5.2407e-05	3.64314	up	Cluster1
SMC5	-0.187074	2.84163	-4.5885	5.03681e-06	5.2407e-05	3.64278	down	Cluster1
MAP7	0.226677	3.56788	4.58757	5.0587e-06	5.25862e-05	3.6387	up	Cluster1
VBP1	0.181631	5.07657	4.58753	5.05969e-06	5.25862e-05	3.63851	up	Cluster1
F3	0.44712	5.11827	4.58689	5.07488e-06	5.27146e-05	3.63569	up	Cluster1
GSG1L	-0.904935	-5.96195	-4.58642	5.08596e-06	5.28003e-05	3.63364	down	Cluster1
ZSWIM6	-0.182053	1.80788	-4.58539	5.1108e-06	5.30285e-05	3.62906	down	Cluster1
GRM2	-0.387862	-3.20994	-4.58441	5.13433e-06	5.32429e-05	3.62474	down	Cluster1
JMJD7	-0.26248	2.98432	-4.58419	5.13954e-06	5.32672e-05	3.62378	down	Cluster1
STYXL1	0.188373	5.38372	4.58371	5.15117e-06	5.3358e-05	3.62165	up	Cluster1
SCN11A	-0.559188	-5.54475	-4.58316	5.16446e-06	5.34658e-05	3.61923	down	Cluster1
PDE10A	0.529193	-1.2416	4.58129	5.20982e-06	5.3895e-05	3.611	up	Cluster1
PDCD2	0.160262	5.0401	4.58121	5.21172e-06	5.3895e-05	3.61066	up	Cluster1
SH2B1	-0.217801	4.07401	-4.58083	5.22099e-06	5.39609e-05	3.60899	down	Cluster1
FKBPL	0.172418	2.53512	4.57881	5.27055e-06	5.44428e-05	3.6001	up	Cluster1
YLPM1	-0.18078	3.94893	-4.57634	5.33179e-06	5.50448e-05	3.58923	down	Cluster1
PAXBP1	-0.19654	2.84874	-4.57459	5.37565e-06	5.54668e-05	3.58152	down	Cluster1
NAA16	-0.190287	1.94266	-4.5741	5.38796e-06	5.5563e-05	3.57937	down	Cluster1
MED13	-0.189412	3.08944	-4.57133	5.45824e-06	5.62566e-05	3.56718	down	Cluster1
TDRD3	-0.158827	2.4289	-4.57116	5.46256e-06	5.62698e-05	3.56644	down	Cluster1
ABT1	0.155314	3.6639	4.57085	5.47054e-06	5.63208e-05	3.56506	up	Cluster1
KRI1	-0.220355	3.85588	-4.56945	5.50645e-06	5.66591e-05	3.55891	down	Cluster1
PPIF	0.245811	5.32377	4.56829	5.5364e-06	5.69358e-05	3.55381	up	Cluster1
FAM83F	0.871845	1.01776	4.56813	5.54065e-06	5.6948e-05	3.55309	up	Cluster1
NUDT4	0.179397	4.49295	4.56633	5.5874e-06	5.73895e-05	3.54518	up	Cluster1
SGSM2	-0.272642	4.02591	-4.56623	5.58995e-06	5.73895e-05	3.54475	down	Cluster1
TNNI3K	-0.637094	-2.32498	-4.56612	5.59288e-06	5.73895e-05	3.54426	down	Cluster1
NXT2	0.22433	3.26092	4.56436	5.63906e-06	5.78315e-05	3.53653	up	Cluster1
GALE	0.311286	5.20946	4.56357	5.6597e-06	5.80111e-05	3.53309	up	Cluster1
ALKBH8	-0.192598	1.03657	-4.56152	5.71406e-06	5.8536e-05	3.5241	down	Cluster1
CEP57L1	0.193612	2.34441	4.56131	5.71968e-06	5.85613e-05	3.52317	up	Cluster1
LDLRAD1	0.969317	-1.16874	4.5582	5.80319e-06	5.93837e-05	3.50954	up	Cluster1
MROH7	-0.511783	-1.85352	-4.55749	5.82262e-06	5.95496e-05	3.5064	down	Cluster1
SCRN2	-0.224145	3.96322	-4.55672	5.84339e-06	5.97292e-05	3.50305	down	Cluster1
EN2	-1.02554	-3.82163	-4.55634	5.85384e-06	5.98031e-05	3.50137	down	Cluster1
MT1H	0.761935	0.454945	4.55601	5.86292e-06	5.9863e-05	3.49991	up	Cluster1
GOLGA1	-0.149089	2.48936	-4.55513	5.88692e-06	6.0075e-05	3.49607	down	Cluster1
STXBP2	-0.159791	5.85003	-4.55426	5.91084e-06	6.0286e-05	3.49226	down	Cluster1
RP11-277P12.6	0.867208	-2.85868	4.55131	5.99251e-06	6.10541e-05	3.47935	up	Cluster1
NR2C2	-0.1833	2.68956	-4.55131	5.99272e-06	6.10541e-05	3.47932	down	Cluster1
STARD3NL	0.237007	4.50053	4.55099	6.00169e-06	6.1112e-05	3.47791	up	Cluster1
MRC2	-0.308111	4.5633	-4.55086	6.00528e-06	6.11151e-05	3.47735	down	Cluster1
SEMA4D	-0.237355	3.58638	-4.55043	6.01724e-06	6.12033e-05	3.47548	down	Cluster1
SRCIN1	-0.493822	0.992406	-4.54893	6.05954e-06	6.15998e-05	3.46889	down	Cluster1
AKAP9	-0.193477	3.60906	-4.5485	6.07165e-06	6.16892e-05	3.46702	down	Cluster1
PCSK1N	-0.805049	1.0095	-4.54833	6.07624e-06	6.17021e-05	3.46631	down	Cluster1
GIP	0.952416	-7.68264	4.54811	6.08243e-06	6.17312e-05	3.46535	up	Cluster1
TMEM19	0.236207	3.95621	4.54638	6.13161e-06	6.21913e-05	3.45778	up	Cluster1
XBP1	0.269397	7.51933	4.54628	6.13446e-06	6.21913e-05	3.45734	up	Cluster1
DPY19L4	0.17875	3.16449	4.54593	6.14443e-06	6.22584e-05	3.45581	up	Cluster1
ASAP3	-0.266434	2.82543	-4.54571	6.15073e-06	6.22883e-05	3.45485	down	Cluster1
FYCO1	-0.237476	2.60049	-4.54486	6.17525e-06	6.24743e-05	3.45111	down	Cluster1
RPP30	0.139885	4.49338	4.54484	6.17583e-06	6.24743e-05	3.45102	up	Cluster1
SMIM13	0.211552	2.0501	4.54455	6.18412e-06	6.25242e-05	3.44976	up	Cluster1
AACS	0.198327	3.68739	4.54442	6.18798e-06	6.25293e-05	3.44917	up	Cluster1
SYNM	-0.302301	1.03825	-4.54415	6.19563e-06	6.25725e-05	3.44801	down	Cluster1
CTSV	0.60875	2.71426	4.54325	6.22162e-06	6.28008e-05	3.44407	up	Cluster1
JAKMIP2	-0.59068	-0.718183	-4.54201	6.25759e-06	6.31296e-05	3.43865	down	Cluster1
CKAP4	0.224938	5.72437	4.54175	6.26518e-06	6.31719e-05	3.43751	up	Cluster1
FAM102A	-0.23449	4.68367	-4.53973	6.32429e-06	6.37333e-05	3.42869	down	Cluster1
UTRN	-0.291962	3.36366	-4.5389	6.34866e-06	6.39443e-05	3.42507	down	Cluster1
FSCN2	-0.452274	-0.92527	-4.53816	6.37038e-06	6.41283e-05	3.42186	down	Cluster1
NEK9	-0.170416	4.2457	-4.53728	6.39674e-06	6.43587e-05	3.41798	down	Cluster1
TRIM3	-0.21454	2.25982	-4.53672	6.41313e-06	6.44888e-05	3.41557	down	Cluster1
LYPD1	0.538914	1.64917	4.53605	6.43311e-06	6.46547e-05	3.41265	up	Cluster1
SPINT2	0.23716	8.82891	4.53527	6.45657e-06	6.48554e-05	3.40922	up	Cluster1
MBLAC2	-0.182523	0.519259	-4.5347	6.47354e-06	6.49877e-05	3.40676	down	Cluster1
MAN2C1	-0.261569	5.10933	-4.5346	6.47674e-06	6.49877e-05	3.40629	down	Cluster1
C7orf31	-0.255875	0.929536	-4.53406	6.49297e-06	6.51154e-05	3.40394	down	Cluster1
TNFRSF21	0.292446	5.37358	4.53391	6.49739e-06	6.51246e-05	3.4033	up	Cluster1
KCNQ5	-0.599514	-0.934467	-4.53378	6.50146e-06	6.51302e-05	3.40271	down	Cluster1
FAM156B	-0.247813	2.73021	-4.53362	6.50618e-06	6.51424e-05	3.40203	down	Cluster1
ITPKA	-0.617147	0.859521	-4.53327	6.51675e-06	6.52131e-05	3.4005	down	Cluster1
ZPR1	0.163115	4.95772	4.53228	6.54677e-06	6.54609e-05	3.39618	up	Cluster1
SEC61A1	0.134519	7.07023	4.53222	6.54855e-06	6.54609e-05	3.39593	up	Cluster1
MRPS12	0.237843	5.40542	4.53188	6.55889e-06	6.55289e-05	3.39444	up	Cluster1
UBE2G2	-0.166381	4.45153	-4.53134	6.57524e-06	6.56571e-05	3.3921	down	Cluster1
FZD1	-0.291776	2.62889	-4.5308	6.59176e-06	6.57866e-05	3.38974	down	Cluster1
WDFY3	-0.207209	2.76313	-4.52969	6.62602e-06	6.60762e-05	3.38487	down	Cluster1
POLRMT	-0.197776	4.56353	-4.52962	6.62789e-06	6.60762e-05	3.38461	down	Cluster1
SF3A3	0.155862	4.83556	4.52845	6.66405e-06	6.64011e-05	3.37949	up	Cluster1
PLD2	-0.182016	3.51548	-4.52743	6.6957e-06	6.66669e-05	3.37504	down	Cluster1
ACKR2	0.577952	-0.810351	4.52736	6.69791e-06	6.66669e-05	3.37473	up	Cluster1
CSAD	-0.349818	3.0729	-4.52649	6.72499e-06	6.69007e-05	3.37094	down	Cluster1
AMD1	0.167825	4.88652	4.52528	6.76261e-06	6.72389e-05	3.36569	up	Cluster1
BSN	-0.416012	-3.88362	-4.52437	6.79122e-06	6.74873e-05	3.36172	down	Cluster1
SERPINE1	0.453294	4.82928	4.52404	6.80169e-06	6.75401e-05	3.36028	up	Cluster1
GLS	-0.322531	4.72621	-4.52397	6.8038e-06	6.75401e-05	3.35998	down	Cluster1
CAV3	-0.854679	-7.39044	-4.52362	6.81483e-06	6.76135e-05	3.35846	down	Cluster1
CHD3	-0.228007	5.00018	-4.52133	6.88763e-06	6.82992e-05	3.34848	down	Cluster1
SMCO3	-0.4113	-2.762	-4.52047	6.91516e-06	6.85241e-05	3.34473	down	Cluster1
RAP1GAP	-0.47358	3.34036	-4.52039	6.91768e-06	6.85241e-05	3.34438	down	Cluster1
WNT5A	-0.510508	2.68481	-4.51982	6.9357e-06	6.8666e-05	3.34194	down	Cluster1
CNKSR2	-0.573925	-2.34739	-4.5189	6.96551e-06	6.89245e-05	3.33791	down	Cluster1
UPK2	0.734375	-1.91426	4.51858	6.97559e-06	6.89875e-05	3.33655	up	Cluster1
MAGI1	-0.296359	1.56681	-4.51844	6.98011e-06	6.89954e-05	3.33594	down	Cluster1
ESR2	-0.309715	-1.93007	-4.51817	6.98898e-06	6.90463e-05	3.33475	down	Cluster1
KIF27	-0.222519	0.397128	-4.51798	6.99508e-06	6.9049e-05	3.33393	down	Cluster1
RBM33	-0.149722	3.1145	-4.51793	6.99668e-06	6.9049e-05	3.33371	down	Cluster1
ZNF189	-0.179543	2.58619	-4.51371	7.13456e-06	7.03724e-05	3.31537	down	Cluster1
CFB	0.493623	5.59906	4.5133	7.14826e-06	7.047e-05	3.31357	up	Cluster1
JPH4	-0.429113	-2.19382	-4.51315	7.15306e-06	7.048e-05	3.31294	down	Cluster1
TBX19	-0.25285	0.512042	-4.51289	7.16163e-06	7.0527e-05	3.31181	down	Cluster1
RABGAP1	-0.161138	3.49978	-4.51262	7.17081e-06	7.05801e-05	3.31061	down	Cluster1
CDC45	0.423612	3.0259	4.51186	7.19575e-06	7.0788e-05	3.30735	up	Cluster1
BDKRB1	0.537991	-0.097106	4.51067	7.23562e-06	7.11426e-05	3.30215	up	Cluster1
GLRX3	0.198686	5.94488	4.51053	7.2401e-06	7.1149e-05	3.30157	up	Cluster1
KLRD1	0.419797	0.290441	4.51011	7.25445e-06	7.12523e-05	3.29971	up	Cluster1
ARAP3	-0.243092	1.90147	-4.50998	7.25864e-06	7.12558e-05	3.29917	down	Cluster1
YEATS4	0.244149	3.83541	4.5098	7.26453e-06	7.1276e-05	3.29841	up	Cluster1
GNAI3	0.141643	1.80851	4.50942	7.27761e-06	7.13667e-05	3.29672	up	Cluster1
GAMT	-0.348519	3.61422	-4.50871	7.30143e-06	7.15625e-05	3.29365	down	Cluster1
TMEM234	0.175515	3.22933	4.50845	7.31014e-06	7.16101e-05	3.29253	up	Cluster1
OVCH1	-0.908457	-5.91272	-4.50749	7.34245e-06	7.1858e-05	3.28838	down	Cluster1
SMIM22	0.75819	5.695	4.50747	7.34318e-06	7.1858e-05	3.28829	up	Cluster1
PDRG1	0.190563	3.58844	4.50623	7.38528e-06	7.22319e-05	3.28292	up	Cluster1
NPIPB3	-0.29828	4.27648	-4.50576	7.40156e-06	7.23531e-05	3.28085	down	Cluster1
C8A	0.91648	-6.84967	4.50455	7.4428e-06	7.2718e-05	3.27563	up	Cluster1
PFDN4	0.203653	5.29395	4.50286	7.50099e-06	7.3248e-05	3.26831	up	Cluster1
STRAP	0.199699	6.26485	4.50215	7.52561e-06	7.34498e-05	3.26523	up	Cluster1
RSPO4	-0.681219	-1.60736	-4.50179	7.53824e-06	7.35199e-05	3.26366	down	Cluster1
IGSF10	-0.539375	0.106329	-4.50172	7.54071e-06	7.35199e-05	3.26335	down	Cluster1
ACTR3C	0.287462	1.84925	4.50137	7.55304e-06	7.36016e-05	3.26181	up	Cluster1
KIF11	0.323306	2.54719	4.50068	7.57677e-06	7.37941e-05	3.25887	up	Cluster1
SNUPN	0.138244	3.90051	4.49745	7.69051e-06	7.48626e-05	3.24487	up	Cluster1
TPR	-0.156063	4.71399	-4.497	7.70667e-06	7.49807e-05	3.2429	down	Cluster1
SEC14L5	-0.442239	-3.4208	-4.49625	7.73339e-06	7.51833e-05	3.23964	down	Cluster1
CHCHD2	0.21177	8.34165	4.49618	7.73559e-06	7.51833e-05	3.23938	up	Cluster1
CLCN6	-0.212453	1.71019	-4.49596	7.74359e-06	7.52217e-05	3.23841	down	Cluster1
MOCS3	0.164857	1.28289	4.49483	7.78383e-06	7.55731e-05	3.23354	up	Cluster1
NPDC1	-0.330146	4.16856	-4.49426	7.8044e-06	7.57321e-05	3.23106	down	Cluster1
RFC5	0.242543	3.55425	4.49415	7.80836e-06	7.57321e-05	3.23058	up	Cluster1
RAB40B	-0.292273	3.37117	-4.49205	7.8843e-06	7.64287e-05	3.22149	down	Cluster1
RNF2	0.210386	3.47109	4.49173	7.89575e-06	7.64998e-05	3.22013	up	Cluster1
CCDC34	0.277609	3.06409	4.4903	7.94814e-06	7.69673e-05	3.21391	up	Cluster1
RASA1	-0.202037	3.13575	-4.49015	7.95361e-06	7.69802e-05	3.21327	down	Cluster1
OVCA2	0.163217	4.5481	4.4896	7.97346e-06	7.71321e-05	3.21093	up	Cluster1
RIMS4	-0.898719	-4.03672	-4.48948	7.9782e-06	7.71378e-05	3.21037	down	Cluster1
SULT1A4	0.406511	2.5761	4.48935	7.98293e-06	7.71434e-05	3.20981	up	Cluster1
ARHGEF11	-0.180283	3.4071	-4.48882	8.00228e-06	7.72699e-05	3.20754	down	Cluster1
PSCA	0.875684	1.07492	4.48876	8.00434e-06	7.72699e-05	3.2073	up	Cluster1
CSF3	0.819859	-1.04723	4.48845	8.01581e-06	7.73405e-05	3.20595	up	Cluster1
COMMD2	0.254725	4.21205	4.48833	8.02028e-06	7.73435e-05	3.20543	up	Cluster1
PCSK4	-0.39665	0.33925	-4.48536	8.13061e-06	7.83668e-05	3.19259	down	Cluster1
ARPC5	0.143975	6.99881	4.48511	8.13998e-06	7.84164e-05	3.19151	up	Cluster1
TNFSF9	-0.411805	1.03608	-4.48417	8.17514e-06	7.87143e-05	3.18746	down	Cluster1
AP1S3	0.263852	2.31614	4.48353	8.19943e-06	7.89073e-05	3.18468	up	Cluster1
MAPRE1	0.143393	5.8412	4.48337	8.20546e-06	7.89244e-05	3.18399	up	Cluster1
MYO15A	-0.345072	-0.570155	-4.48316	8.21323e-06	7.89583e-05	3.1831	down	Cluster1
TRMT1	-0.196215	3.93824	-4.48262	8.23369e-06	7.91141e-05	3.18076	down	Cluster1
MNT	-0.17603	2.74351	-4.48247	8.23945e-06	7.91285e-05	3.1801	down	Cluster1
GNRH1	-0.380207	-1.0453	-4.48068	8.30725e-06	7.97366e-05	3.17241	down	Cluster1
SERINC5	-0.224784	3.23524	-4.48057	8.31135e-06	7.97366e-05	3.17194	down	Cluster1
HDAC10	-0.225311	4.01688	-4.48045	8.31593e-06	7.97394e-05	3.17143	down	Cluster1
AGXT	0.850449	-7.5288	4.48024	8.32414e-06	7.97464e-05	3.1705	up	Cluster1
RP11-463D19.2	1.39843	-3.76999	4.48021	8.32524e-06	7.97464e-05	3.17038	up	Cluster1
RBM4	0.131568	6.50279	4.47972	8.34398e-06	7.98605e-05	3.16826	up	Cluster1
LAPTM4B	0.261558	6.57712	4.47967	8.34575e-06	7.98605e-05	3.16806	up	Cluster1
APBA2	-0.447058	1.7387	-4.47805	8.4084e-06	8.04185e-05	3.16104	down	Cluster1
GTF2F1	-0.14552	4.94681	-4.477	8.44877e-06	8.07631e-05	3.15654	down	Cluster1
ANKRD23	-0.339057	0.23161	-4.47641	8.47186e-06	8.09422e-05	3.15398	down	Cluster1
NDUFAF6	0.192732	3.82009	4.4752	8.51899e-06	8.13506e-05	3.14877	up	Cluster1
DUSP3	-0.145215	4.36485	-4.47409	8.5623e-06	8.17222e-05	3.14401	down	Cluster1
TAB2	0.142683	4.25784	4.47344	8.58794e-06	8.19249e-05	3.1412	up	Cluster1
HNRNPC	0.116845	8.46118	4.47326	8.59487e-06	8.19489e-05	3.14044	up	Cluster1
ABCA7	-0.312452	3.02065	-4.47273	8.61615e-06	8.21097e-05	3.13812	down	Cluster1
NBPF19	-0.25567	1.32229	-4.47261	8.62057e-06	8.21097e-05	3.13764	down	Cluster1
TOM1L2	-0.220824	3.24778	-4.47234	8.6313e-06	8.21698e-05	3.13647	down	Cluster1
RGMA	-0.600721	2.1039	-4.47176	8.65423e-06	8.23459e-05	3.13398	down	Cluster1
TREX2	-0.408354	-1.59525	-4.47142	8.66805e-06	8.24195e-05	3.13248	down	Cluster1
CFHR5	0.554354	-8.97522	4.47135	8.67083e-06	8.24195e-05	3.13218	up	Cluster1
DLST	0.130141	5.17931	4.47066	8.69831e-06	8.26384e-05	3.12921	up	Cluster1
VPS8	-0.226654	3.45933	-4.46794	8.80724e-06	8.36305e-05	3.11752	down	Cluster1
RP11-33O4.2	-0.462148	-2.78344	-4.46746	8.82648e-06	8.37704e-05	3.11547	down	Cluster1
UNG	0.225079	4.60169	4.46673	8.85631e-06	8.40106e-05	3.11231	up	Cluster1
TYMS	0.300692	4.81562	4.46575	8.89616e-06	8.43456e-05	3.10809	up	Cluster1
CARNS1	-0.394922	-1.56644	-4.46257	9.02664e-06	8.5539e-05	3.09442	down	Cluster1
TMEM237	0.262477	3.87995	4.46187	9.05545e-06	8.57683e-05	3.09143	up	Cluster1
TNIP3	0.526263	-0.118082	4.46154	9.06923e-06	8.58551e-05	3.09	up	Cluster1
PSME1	0.17357	7.61129	4.45968	9.14653e-06	8.65428e-05	3.08203	up	Cluster1
VPS39	-0.151348	4.0948	-4.45885	9.18145e-06	8.6829e-05	3.07845	down	Cluster1
NAA10	0.158963	6.12879	4.4587	9.1876e-06	8.68307e-05	3.07783	up	Cluster1
DLG4	-0.2367	2.08937	-4.45862	9.19098e-06	8.68307e-05	3.07748	down	Cluster1
POMT1	-0.179555	3.42433	-4.45834	9.20271e-06	8.6893e-05	3.07628	down	Cluster1
LY96	0.316989	4.2075	4.45824	9.20693e-06	8.6893e-05	3.07585	up	Cluster1
DHRSX	0.10218	-3.14338	4.45758	9.23482e-06	8.7112e-05	3.07301	up	Cluster1
BCAS1	0.720113	0.542553	4.45731	9.24635e-06	8.71765e-05	3.07184	up	Cluster1
VAMP1	-0.245528	1.72228	-4.45715	9.25298e-06	8.71948e-05	3.07117	down	Cluster1
TRIQK	0.276146	3.44486	4.45687	9.26496e-06	8.72635e-05	3.06995	up	Cluster1
AP5M1	0.163228	3.2739	4.45662	9.27544e-06	8.73052e-05	3.06889	up	Cluster1
MAML2	-0.294167	1.60646	-4.45654	9.27879e-06	8.73052e-05	3.06855	down	Cluster1
SAP25	-0.773414	0.118931	-4.45552	9.32232e-06	8.76704e-05	3.06416	down	Cluster1
ATP1B2	-0.35793	-1.3295	-4.45536	9.32918e-06	8.76905e-05	3.06347	down	Cluster1
OLA1	0.182308	6.21075	4.45449	9.36605e-06	8.79926e-05	3.05977	up	Cluster1
ACIN1	-0.191391	5.63767	-4.45425	9.37644e-06	8.80456e-05	3.05873	down	Cluster1
SPINK5	-0.646193	1.40569	-4.45377	9.39718e-06	8.81959e-05	3.05665	down	Cluster1
NDUFB4	0.185514	7.4673	4.45316	9.42303e-06	8.83938e-05	3.05407	up	Cluster1
SNRPG	0.220783	7.04836	4.45278	9.43947e-06	8.85033e-05	3.05244	up	Cluster1
MED20	0.16519	3.45968	4.45172	9.48539e-06	8.88825e-05	3.04788	up	Cluster1
CNGB3	0.934507	-4.92309	4.45163	9.48947e-06	8.88825e-05	3.04748	up	Cluster1
ASIC4	-0.5707	-4.40825	-4.44915	9.59724e-06	8.98466e-05	3.03688	down	Cluster1
TRPT1	0.156276	4.88505	4.44774	9.65937e-06	9.03827e-05	3.03082	up	Cluster1
AADAT	-0.359524	0.850666	-4.44612	9.73114e-06	9.10084e-05	3.02387	down	Cluster1
EIF2B1	0.118224	4.57065	4.44541	9.76255e-06	9.12563e-05	3.02085	up	Cluster1
COPB2	0.1616	6.2341	4.44497	9.78191e-06	9.13913e-05	3.01899	up	Cluster1
STT3A	0.156043	6.49577	4.44437	9.80907e-06	9.1599e-05	3.01639	up	Cluster1
ETFA	0.159509	6.14256	4.44365	9.84118e-06	9.18526e-05	3.01332	up	Cluster1
FHL1	-0.400474	3.04953	-4.4418	9.92473e-06	9.2586e-05	3.00538	down	Cluster1
CHAD	-0.60116	-1.49138	-4.44047	9.98488e-06	9.31004e-05	2.99971	down	Cluster1
TAPBPL	0.236234	4.3547	4.43791	1.01019e-05	9.41438e-05	2.98878	up	Cluster1
MRM1	-0.209522	2.06118	-4.43764	1.01146e-05	9.42153e-05	2.9876	down	Cluster1
NPIPB4	-0.314169	3.73849	-4.43689	1.01489e-05	9.4371e-05	2.98443	down	Cluster1
SLBP	0.159934	5.24344	4.43688	1.01496e-05	9.4371e-05	2.98435	up	Cluster1
HHEX	-0.305891	2.14107	-4.43685	1.01509e-05	9.4371e-05	2.98424	down	Cluster1
ARL14	1.01889	-2.58953	4.43683	1.01516e-05	9.4371e-05	2.98417	up	Cluster1
[truncated: 53,750 more rows]

## Sheet: DEGS
gene	logFC	AveExpr	t	P.Value	adj.P.Val	B	Diff	Cluster
FGA	2.74498	0.100106	9.6794	3.1e-21	1.44e-17	37.3489	up	Cluster1
FGG	2.73194	2.43665	9.54733	1e-20	3.11e-17	36.2099	up	Cluster1
TFF1	2.33216	-1.15224	7.41675	2.57e-13	5.09e-11	19.6956	up	Cluster1
FGB	2.27856	-2.63698	6.30123	4.44e-10	2.19e-08	12.5275	up	Cluster1
MAGEA3	2.15689	-2.24378	5.55494	3.57e-08	7.94e-07	8.33319	up	Cluster1
MAGEA6	2.13568	-2.84536	5.30604	1.38e-07	2.47e-06	7.04436	up	Cluster1
BPIFA1	2.11792	1.61579	6.48921	1.36e-10	8.46e-09	13.6609	up	Cluster1
CSAG1	2.00242	-3.02121	5.8529	6.56e-09	1.96e-07	9.94881	up	Cluster1
DEFA3	1.87618	-6.6289	7.10693	2.27e-12	3.19e-10	17.599	up	Cluster1
CGA	1.8357	-5.7699	6.92402	7.88e-12	8.77e-10	16.3991	up	Cluster1
CALCA	1.82757	-3.02882	5.69277	1.65e-08	4.2e-07	9.07074	up	Cluster1
PRSS1	1.78033	-2.87138	6.50471	1.23e-10	7.82e-09	13.7557	up	Cluster1
MAGEA12	1.77491	-4.73014	5.21672	2.22e-07	3.71e-06	6.59544	up	Cluster1
PF4V1	1.74953	-4.9612	6.63161	5.45e-11	4.22e-09	14.5398	up	Cluster1
FGL1	1.73438	-1.40266	5.98473	3.03e-09	1.06e-07	10.6888	up	Cluster1
MAGEC2	1.72605	-5.91462	5.69811	1.6e-08	4.13e-07	9.09964	up	Cluster1
BPIFA2	1.70363	-3.46159	6.47495	1.49e-10	9.11e-09	13.5738	up	Cluster1
ORM2	1.69659	-0.153314	6.99535	4.86e-12	5.91e-10	16.8636	up	Cluster1
MAGEA2	1.65103	-4.42975	4.59124	4.97e-06	5.19e-05	3.65489	up	Cluster1
RSC1A1	1.58575	-4.8698	5.0296	5.83e-07	8.52e-06	5.67836	up	Cluster1
MAGEA2B	1.58101	-5.18183	4.40176	1.19e-05	0.000108	2.8349	up	Cluster1
PF4	1.55671	-3.29185	7.60132	6.78e-14	1.7e-11	20.9825	up	Cluster1
SAA2-SAA4	1.55505	-1.66391	6.51038	1.19e-10	7.62e-09	13.7905	up	Cluster1
S100P	1.53789	5.54889	7.58952	7.39e-14	1.81e-11	20.8995	up	Cluster1
PRSS2	1.51644	0.353674	5.78584	9.67e-09	2.71e-07	9.57836	up	Cluster1
COX7B2	1.51158	-6.76865	4.71671	2.74e-06	3.13e-05	4.21606	up	Cluster1
S100A7	1.47408	-0.184271	3.63864	0.000288	0.00157026	-0.129522	up	Cluster1
LBP	1.4281	-3.6203	6.93067	7.54e-12	8.49e-10	16.4422	up	Cluster1
CPS1	1.40548	-0.22879	7.30818	5.57e-13	9.67e-11	18.9518	up	Cluster1
RP11-463D19.2	1.39843	-3.76999	4.48021	8.33e-06	7.97e-05	3.17038	up	Cluster1
R3HDML	1.39804	-5.67947	6.74727	2.56e-11	2.24e-09	15.2665	up	Cluster1
CTAG2	1.38053	-5.45166	3.86836	0.000117	0.000742	0.705501	up	Cluster1
GKN2	1.37946	-1.28346	4.7562	2.27e-06	2.66e-05	4.39569	up	Cluster1
UGT2B7	1.37015	-3.83811	6.27292	5.29e-10	2.5e-08	12.3595	up	Cluster1
CHRNA9	1.34652	-4.30833	5.71332	1.46e-08	3.86e-07	9.18214	up	Cluster1
SERPINB4	1.34129	-1.0903	4.08445	4.77e-05	0.000345	1.53619	up	Cluster1
INSL4	1.3353	-7.03401	5.19378	2.5e-07	4.13e-06	6.4813	up	Cluster1
C12orf56	1.33268	-0.592629	5.46482	5.86e-08	1.21e-06	7.86011	up	Cluster1
CYP24A1	1.33228	2.37302	7.04343	3.5e-12	4.52e-10	17.1792	up	Cluster1
XAGE2	1.32071	-3.19603	4.6437	3.88e-06	4.19e-05	3.88777	up	Cluster1
C4BPA	1.30961	3.23343	5.43966	6.73e-08	1.35e-06	7.72935	up	Cluster1
NKX1-2	1.30544	-3.18794	5.5669	3.34e-08	7.5e-07	8.39651	up	Cluster1
DEFB4A	1.29852	-2.05079	3.68531	0.000241	0.00135519	0.0361077	up	Cluster1
ORM1	1.2972	1.27306	6.13659	1.22e-09	4.95e-08	11.56	up	Cluster1
DEFA1B	1.29189	-5.28458	4.8407	1.5e-06	1.89e-05	4.78483	up	Cluster1
CSAG2	1.28725	-4.38993	3.51909	0.000453	0.00228108	-0.544415	up	Cluster1
ADAM2	1.28699	-8.2058	6.39995	2.39e-10	1.34e-08	13.1189	up	Cluster1
PCP4	1.27642	0.291492	5.04226	5.47e-07	8.08e-06	5.73939	up	Cluster1
KRT83	1.27602	-4.767	5.88604	5.41e-09	1.7e-07	10.1334	up	Cluster1
SFTA2	1.27166	4.95587	4.41776	1.11e-05	0.000101	2.90287	up	Cluster1
HCAR1	1.26921	-2.01192	5.8823	5.53e-09	1.72e-07	10.1125	up	Cluster1
HOXD11	1.26761	-3.03967	3.7968	0.000155	0.000941	0.440078	up	Cluster1
CCL15-CCL14	1.26103	-1.7465	5.35539	1.06e-07	1.98e-06	7.29549	up	Cluster1
CASP14	1.25287	-5.47467	4.13321	3.88e-05	0.000291	1.72967	up	Cluster1
AL021546.6	1.25234	-5.95567	4.90373	1.1e-06	1.46e-05	5.07936	up	Cluster1
CCL15	1.24499	-4.34143	5.18055	2.68e-07	4.38e-06	6.41568	up	Cluster1
XXbac-BPG116M5.17	1.23266	-1.21371	5.33444	1.19e-07	2.18e-06	7.18858	up	Cluster1
LIPK	1.23077	-5.87141	5.29907	1.43e-07	2.55e-06	7.00906	up	Cluster1
SERPINB3	1.22751	0.88643	3.65178	0.000274	0.00150808	-0.0830925	up	Cluster1
CSAG3	1.21653	-2.28062	3.54693	0.000408	0.00208808	-0.448994	up	Cluster1
MAGEA1	1.21569	-4.4749	3.44598	0.000593	0.00283394	-0.791465	up	Cluster1
RP11-293I14.2	1.20848	-2.22638	4.30207	1.86e-05	0.000157	2.4168	up	Cluster1
MAGEB2	1.20816	-5.38855	3.75132	0.000186	0.001095	0.27386	up	Cluster1
MUC13	1.20383	-1.02113	4.72355	2.65e-06	3.04e-05	4.24711	up	Cluster1
HBD	1.19151	-4.80537	5.78727	9.59e-09	2.7e-07	9.58619	up	Cluster1
RNF183	1.1796	-1.12084	6.74908	2.53e-11	2.24e-09	15.278	up	Cluster1
GABRA3	1.17927	-2.33971	4.13461	3.86e-05	0.000289	1.73527	up	Cluster1
DEFA1	1.16787	-3.78948	4.86455	1.33e-06	1.71e-05	4.89584	up	Cluster1
MAGEC1	1.15849	-6.44086	4.38133	1.31e-05	0.000116	2.74845	up	Cluster1
SLC5A8	1.15121	-3.36543	4.93098	9.59e-07	1.3e-05	5.20781	up	Cluster1
KCNU1	1.14512	-7.8775	5.74886	1.2e-08	3.26e-07	9.37575	up	Cluster1
C20orf141	1.14357	-6.91606	4.91087	1.06e-06	1.42e-05	5.11297	up	Cluster1
HYAL4	1.14217	-5.95697	6.07213	1.8e-09	6.85e-08	11.1877	up	Cluster1
SERPINA4	1.14049	-5.58162	4.40492	1.17e-05	0.000106	2.84828	up	Cluster1
DEFB1	1.14038	2.55638	5.67281	1.84e-08	4.56e-07	8.96291	up	Cluster1
AKR1B15	1.13734	-1.08712	4.24903	2.35e-05	0.000191	2.19813	up	Cluster1
SERPINA3	1.13138	2.8723	6.46314	1.61e-10	9.69e-09	13.5019	up	Cluster1
OLFM4	1.12941	-3.61543	4.64384	3.88e-06	4.19e-05	3.88838	up	Cluster1
BPIFB1	1.12818	2.75182	4.35757	1.45e-05	0.000127	2.64841	up	Cluster1
C4BPB	1.12047	-0.596569	5.02691	5.91e-07	8.62e-06	5.66543	up	Cluster1
CXCL6	1.11779	0.4923	5.68182	1.75e-08	4.4e-07	9.01151	up	Cluster1
SERPINB5	1.11545	2.22854	3.96035	8.02e-05	0.000539	1.05379	up	Cluster1
CXCL8	1.1128	4.54801	8.88897	2.86e-18	5.32e-15	30.7276	up	Cluster1
MSMB	1.11162	1.9017	4.2363	2.48e-05	0.0002	2.14601	up	Cluster1
UGT2B4	1.09459	-4.71678	4.80954	1.75e-06	2.14e-05	4.64058	up	Cluster1
GNGT1	1.09413	-2.73123	4.74672	2.37e-06	2.77e-05	4.35246	up	Cluster1
LINGO2	1.08577	-5.10995	5.39761	8.45e-08	1.64e-06	7.51205	up	Cluster1
HP	1.07363	3.56132	5.216	2.23e-07	3.72e-06	6.59185	up	Cluster1
SFTA3	1.07345	3.54752	3.89176	0.000106	0.000687	0.793359	up	Cluster1
C1orf105	1.06676	-6.73428	4.72803	2.6e-06	2.98e-05	4.26744	up	Cluster1
AGTR2	1.06641	-2.91268	4.20121	2.89e-05	0.000227	2.00318	up	Cluster1
MUC5B	1.06168	1.79212	3.83743	0.000132	0.000824	0.590209	up	Cluster1
PSG5	1.05937	-6.72727	4.39284	1.24e-05	0.000111	2.7971	up	Cluster1
ANXA13	1.059	-3.85495	5.28991	1.51e-07	2.65e-06	6.96278	up	Cluster1
SAA2	1.05542	2.53157	6.16891	1e-09	4.18e-08	11.7481	up	Cluster1
SAA4	1.05427	-3.51834	4.10964	4.29e-05	0.000316	1.63585	up	Cluster1
MUCL1	1.05013	-1.45567	3.95278	8.27e-05	0.000554	1.02485	up	Cluster1
GPR158	1.04709	-2.6654	5.15291	3.09e-07	4.94e-06	6.27914	up	Cluster1
DMRTC2	1.04407	-7.89127	4.93797	9.26e-07	1.26e-05	5.24087	up	Cluster1
CXCL5	1.04358	0.398966	6.34857	3.3e-10	1.74e-08	12.81	up	Cluster1
TF	1.04209	0.219757	6.58568	7.34e-11	5.41e-09	14.2544	up	Cluster1
KRT7	1.0368	6.7847	6.29055	4.74e-10	2.29e-08	12.464	up	Cluster1
CPB1	1.03283	-4.39321	4.69111	3.1e-06	3.47e-05	4.10042	up	Cluster1
BEST3	1.03167	-6.13956	4.87767	1.25e-06	1.62e-05	4.95714	up	Cluster1
RIIAD1	1.02365	-2.34228	4.08785	4.71e-05	0.000341	1.54961	up	Cluster1
RAET1E	1.02363	-1.3684	7.07999	2.73e-12	3.68e-10	17.4205	up	Cluster1
ARL14	1.01889	-2.58953	4.43683	1.02e-05	9.44e-05	2.98417	up	Cluster1
CTD-2105E13.6	1.01332	-6.01305	4.34066	1.57e-05	0.000136	2.57754	up	Cluster1
PADI3	1.01175	-2.5937	3.17794	0.00152916	0.00620003	-1.65388	up	Cluster1
GP2	1.00892	-6.96938	3.93311	8.97e-05	0.000594	0.94984	up	Cluster1
GGTLC1	6.02982	-0.693383	23.1537	3.82e-95	5.18e-93	206.23	up	Cluster2
IL37	5.5218	-3.02303	20.8392	2.89e-80	1.87e-78	172.094	up	Cluster2
MUC21	5.44835	-0.100455	21.8589	9.36e-87	8.24e-85	186.981	up	Cluster2
SFTA2	5.29657	4.95587	20.0395	2.92e-75	1.42e-73	160.613	up	Cluster2
XAGE1A	5.23751	1.05977	12.7476	1.42e-34	1.03e-33	67.3963	up	Cluster2
APOH	5.1838	-2.26899	19.9826	6.58e-75	3.13e-73	159.804	up	Cluster2
SFTA3	5.1256	3.54752	20.3827	2.12e-77	1.15e-75	165.518	up	Cluster2
NAPSA	5.08046	6.66958	24.0195	7.79e-101	1.3e-98	219.286	up	Cluster2
PLA2G12B	4.84873	-3.55287	18.7053	4.23e-67	1.38e-65	141.896	up	Cluster2
SPINK13	4.8449	-4.7903	18.4637	1.19e-65	3.68e-64	138.571	up	Cluster2
XAGE1B	4.8203	1.61791	13.806	8.75e-40	8.05e-39	79.3119	up	Cluster2
CHIA	4.81571	-1.43653	19.1465	9.03e-70	3.27e-68	148.021	up	Cluster2
LRRC31	4.74304	-3.38616	20.1486	6.13e-76	3.05e-74	162.168	up	Cluster2
HNF1B	4.73918	-0.0559192	22.028	7.66e-88	7.27e-86	189.474	up	Cluster2
C16orf89	4.62201	3.97717	24.9574	4.65e-107	1.12e-104	233.569	up	Cluster2
SFTPA1	4.61366	6.5071	18.0465	3.63e-63	1.01e-61	132.879	up	Cluster2
PGC	4.57181	2.37896	15.6652	1.39e-49	2.04e-48	101.747	up	Cluster2
MYBPHL	4.4369	-2.27691	18.7363	2.76e-67	9.15e-66	142.323	up	Cluster2
SFTPB	4.42341	8.40892	18.354	5.4e-65	1.62e-63	137.068	up	Cluster2
B3GNT6	4.4174	-2.44202	16.9419	9.8e-57	2.01e-55	118.135	up	Cluster2
NKX2-1	4.40586	2.93655	21.412	6.75e-84	5.29e-82	180.424	up	Cluster2
SFTPC	4.40481	5.71678	14.4431	4.72e-43	5.01e-42	86.7931	up	Cluster2
SFTPA2	4.38961	7.04771	17.2492	1.67e-58	3.77e-57	122.188	up	Cluster2
SLC34A2	4.27048	5.95753	22.414	2.47e-90	2.66e-88	195.19	up	Cluster2
GJB1	4.2391	-0.635906	17.3727	3.22e-59	7.49e-58	123.826	up	Cluster2
SLC22A31	4.20093	3.04926	22.801	7.62e-93	9.32e-91	200.951	up	Cluster2
CAPN8	4.17148	2.58821	22.2279	3.95e-89	3.97e-87	192.429	up	Cluster2
FOLR1	4.15845	4.16441	20.4628	6.7e-78	3.76e-76	166.666	up	Cluster2
TM4SF4	4.13305	-2.57062	14.8735	2.58e-45	3.09e-44	91.9722	up	Cluster2
GKN2	4.02442	-1.28346	13.9165	2.41e-40	2.27e-39	80.5931	up	Cluster2
PIGR	3.97297	3.92574	19.8539	4.13e-74	1.89e-72	157.975	up	Cluster2
C4BPA	3.91704	3.23343	16.8761	2.33e-56	4.67e-55	117.274	up	Cluster2
PLA2G1B	3.89987	-0.57222	17.1178	9.58e-58	2.07e-56	120.45	up	Cluster2
SCGB3A1	3.89516	4.94144	17.5344	3.7e-60	9.01e-59	125.983	up	Cluster2
SPINK1	3.87462	3.13269	15.5912	3.53e-49	5.09e-48	100.82	up	Cluster2
AMY1C	3.84559	1.7914	15.9934	2.17e-51	3.45e-50	105.888	up	Cluster2
HABP2	3.83779	-0.605416	18.968	1.1e-68	3.84e-67	145.535	up	Cluster2
LMO3	3.81926	2.55436	22.8222	5.55e-93	6.92e-91	201.268	up	Cluster2
GGTLC2	3.80915	-4.96682	15.9669	3.04e-51	4.77e-50	105.552	up	Cluster2
CTD-3214H19.16	3.77777	-3.76657	9.88251	4.97e-22	2.05e-21	38.7582	up	Cluster2
SCGB3A2	3.76526	5.66678	14.4798	3.04e-43	3.25e-42	87.2311	up	Cluster2
GLB1L3	3.75596	-1.82864	17.584	1.9e-60	4.69e-59	126.646	up	Cluster2
CNGA3	3.75466	-4.4958	15.8045	2.39e-50	3.64e-49	103.498	up	Cluster2
CTSE	3.74577	3.52904	16.3377	2.6e-53	4.53e-52	110.288	up	Cluster2
NR0B2	3.74319	-2.53424	14.9685	8.06e-46	9.91e-45	93.1291	up	Cluster2
LRRN4	3.7325	-0.657388	21.3606	1.43e-83	1.09e-81	179.673	up	Cluster2
SLC1A7	3.72848	-1.07873	21.12	4.84e-82	3.44e-80	176.166	up	Cluster2
SCTR	3.7208	0.652381	18.6751	6.43e-67	2.07e-65	141.48	up	Cluster2
RLN3	3.70794	-6.62989	14.7623	1e-44	1.16e-43	90.625	up	Cluster2
AMY1B	3.70338	-2.84808	13.4908	3.34e-38	2.86e-37	75.6938	up	Cluster2
C11orf86	3.66724	-5.02465	12.9811	1.06e-35	8.09e-35	69.9674	up	Cluster2
SHISA3	3.64721	-1.20704	19.7346	2.25e-73	9.86e-72	156.285	up	Cluster2
CST5	3.59433	-3.96718	15.9767	2.68e-51	4.23e-50	105.676	up	Cluster2
AMY1A	3.583	-4.12581	12.648	4.24e-34	3e-33	66.3088	up	Cluster2
SMIM6	3.55002	-0.639501	18.5086	6.43e-66	2e-64	139.188	up	Cluster2
CEACAM6	3.50412	6.43462	18.898	2.91e-68	1e-66	144.563	up	Cluster2
CPB2	3.50062	-2.68898	15.2262	3.37e-47	4.42e-46	96.2877	up	Cluster2
PEBP4	3.49326	1.42343	16.2928	4.65e-53	8.01e-52	109.71	up	Cluster2
F11	3.48457	-3.82545	15.2214	3.57e-47	4.69e-46	96.2289	up	Cluster2
FOXA2	3.47406	0.516618	17.4351	1.4e-59	3.3e-58	124.657	up	Cluster2
UCN3	3.46103	-3.19879	12.8672	3.78e-35	2.8e-34	68.7084	up	Cluster2
DRGX	3.45986	-4.62132	15.9977	2.05e-51	3.27e-50	105.943	up	Cluster2
SFTPD	3.45102	4.56505	18.7298	3.01e-67	9.97e-66	142.234	up	Cluster2
C9orf135	3.43761	-2.28047	12.96	1.35e-35	1.02e-34	69.734	up	Cluster2
ROS1	3.37737	1.26117	19.6997	3.69e-73	1.6e-71	155.792	up	Cluster2
TOX3	3.35644	-0.220472	14.6121	6.17e-44	6.85e-43	88.8151	up	Cluster2
SPP2	3.35502	-5.46986	12.6749	3.15e-34	2.25e-33	66.6024	up	Cluster2
AQP7	3.34578	-1.60608	19.2161	3.4e-70	1.27e-68	148.993	up	Cluster2
CRYM	3.33276	0.993458	18.6087	1.61e-66	5.13e-65	140.564	up	Cluster2
ADH1B	3.33145	1.45156	16.6317	5.73e-55	1.08e-53	114.086	up	Cluster2
CYP4B1	3.30983	2.63958	18.6217	1.35e-66	4.29e-65	140.743	up	Cluster2
PLA2G2C	3.30595	-5.82767	16.4795	4.15e-54	7.43e-53	112.115	up	Cluster2
NDNF	3.3039	2.18923	22.9664	6.38e-94	8.34e-92	203.424	up	Cluster2
KLHDC7A	3.30259	-1.57981	17.8199	7.87e-62	2.06e-60	129.814	up	Cluster2
SLC26A9	3.29466	0.483039	20.887	1.44e-80	9.44e-79	172.785	up	Cluster2
STK32A	3.28716	0.174558	20.9593	5.04e-81	3.39e-79	173.833	up	Cluster2
MSLN	3.27438	3.79325	14.0997	2.8e-41	2.74e-40	82.7333	up	Cluster2
CLDN18	3.27292	0.143285	14.7069	1.96e-44	2.24e-43	89.9563	up	Cluster2
CEACAM8	3.27236	-6.87201	16.9081	1.53e-56	3.09e-55	117.693	up	Cluster2
HHLA2	3.26573	-1.08265	16.6075	7.86e-55	1.47e-53	113.772	up	Cluster2
NUP210L	3.26484	-4.97628	17.5303	3.9e-60	9.5e-59	125.928	up	Cluster2
CFAP221	3.26227	0.509295	22.0299	7.46e-88	7.11e-86	189.501	up	Cluster2
RORC	3.2562	1.77232	20.0446	2.72e-75	1.32e-73	160.685	up	Cluster2
SPDEF	3.25491	1.42628	17.2548	1.55e-58	3.5e-57	122.262	up	Cluster2
BCL2L15	3.24958	0.745701	19.6529	7.18e-73	3.1e-71	155.13	up	Cluster2
MUC3A	3.24548	0.651786	17.4256	1.59e-59	3.74e-58	124.531	up	Cluster2
LRRC52	3.23175	-5.62114	14.7104	1.88e-44	2.15e-43	89.9981	up	Cluster2
HHATL	3.19739	-5.10016	12.9176	2.16e-35	1.62e-34	69.2648	up	Cluster2
ENAM	3.18707	-4.73977	14.8246	4.68e-45	5.53e-44	91.3792	up	Cluster2
MS4A15	3.18391	-0.4515	14.9401	1.14e-45	1.39e-44	92.7828	up	Cluster2
FMO5	3.18261	2.0461	26.0688	1.68e-114	6.63e-112	250.649	up	Cluster2
CFAP126	3.18142	-1.47379	11.7227	8.19e-30	4.77e-29	56.5142	up	Cluster2
PPP1R14D	3.1811	0.0700651	13.5738	1.29e-38	1.12e-37	76.6415	up	Cluster2
AGR3	3.16792	4.02284	15.2358	2.99e-47	3.95e-46	96.4068	up	Cluster2
DPP4	3.16007	2.66969	24.8932	1.25e-106	2.86e-104	232.586	up	Cluster2
COL4A3	3.13624	-0.131437	21.4215	5.87e-84	4.7e-82	180.563	up	Cluster2
C4BPB	3.12485	-0.596569	14.0674	4.1e-41	3.98e-40	82.3543	up	Cluster2
SUSD2	3.11099	3.04919	24.5021	4.97e-104	1.06e-101	226.618	up	Cluster2
AQP4	3.10914	1.38059	14.2473	4.88e-42	4.92e-41	84.47	up	Cluster2
C8B	3.06615	-4.04263	13.1423	1.75e-36	1.37e-35	71.7617	up	Cluster2
GLOD5	3.06152	-1.15287	16.766	9.89e-56	1.93e-54	115.834	up	Cluster2
ARHGEF38	3.05596	-0.14624	20.1022	1.19e-75	5.87e-74	161.506	up	Cluster2
ELANE	3.05592	-4.633	14.5529	1.26e-43	1.37e-42	88.1055	up	Cluster2
EPHA10	3.05109	-1.10357	19.5847	1.89e-72	7.89e-71	154.168	up	Cluster2
AQP5	3.04802	1.18517	12.6184	5.86e-34	4.13e-33	65.9873	up	Cluster2
C9orf152	3.04608	0.498613	18.276	1.58e-64	4.61e-63	136.002	up	Cluster2
TMEM132D	3.04483	-5.46947	13.9754	1.21e-40	1.15e-39	81.2784	up	Cluster2
TAC4	3.03491	-4.24336	11.954	7.31e-31	4.48e-30	58.9107	up	Cluster2
MAP1LC3C	3.02329	-2.02396	17.9155	2.15e-62	5.77e-61	131.105	up	Cluster2
AGRP	3.02052	-3.84642	15.0722	2.26e-46	2.85e-45	94.3954	up	Cluster2
DSG3	7.24543	-0.873547	19.2031	4.09e-70	4.08e-68	148.848	up	Cluster3
CALML3	6.80977	0.0462958	17.8085	9.18e-62	5.47e-60	129.713	up	Cluster3
SPRR1A	6.3967	-0.407586	14.5297	1.67e-43	2.85e-42	87.9085	up	Cluster3
SPRR2E	6.35851	-2.44221	15.5897	3.6e-49	8.96e-48	100.873	up	Cluster3
SPRR2A	6.3553	-0.0169775	15.0961	1.68e-46	3.54e-45	94.7642	up	Cluster3
MAGEA4	6.34819	-2.54812	15.394	4.18e-48	9.78e-47	98.4369	up	Cluster3
C10orf99	6.17492	-3.44373	16.8169	5.07e-56	2.06e-54	116.56	up	Cluster3
UGT1A7	6.10318	-3.25124	17.454	1.09e-59	5.79e-58	124.965	up	Cluster3
SERPINB13	6.06947	-2.01401	16.4608	5.29e-54	1.85e-52	111.938	up	Cluster3
KRT6B	6.04675	1.42185	16.5738	1.22e-54	4.49e-53	113.399	up	Cluster3
KRT5	5.98974	5.1646	17.6099	1.34e-60	7.47e-59	127.047	up	Cluster3
GAST	5.96803	-4.70232	19.3388	6.06e-71	6.33e-69	150.747	up	Cluster3
CERS3	5.9125	-2.2696	18.375	4.05e-65	2.95e-63	137.401	up	Cluster3
KRT6C	5.80722	-1.15157	16.1182	4.39e-52	1.34e-50	107.544	up	Cluster3
FAM83C	5.77892	-4.35338	17.9622	1.14e-62	7.22e-61	131.787	up	Cluster3
KRT6A	5.69776	5.20536	16.5208	2.43e-54	8.76e-53	112.712	up	Cluster3
LCE3D	5.49122	-5.34419	16.4162	9.43e-54	3.22e-52	111.363	up	Cluster3
HOXD13	5.475	-4.22816	17.5811	1.97e-60	1.1e-58	126.661	up	Cluster3
DSC3	5.45097	0.505858	18.8167	9.02e-68	7.94e-66	143.477	up	Cluster3
HOXD11	5.36717	-3.03967	17.0322	2.98e-57	1.33e-55	119.381	up	Cluster3
MAGEA9B	5.29626	-3.2858	14.3371	1.67e-42	2.7e-41	85.6158	up	Cluster3
KRT14	5.277	2.06365	14.8326	4.25e-45	8.23e-44	91.5547	up	Cluster3
SPRR3	5.14147	-0.143543	12.5612	1.09e-33	1.03e-32	65.4625	up	Cluster3
RAET1L	5.1188	-1.71145	16.6902	2.67e-55	1.03e-53	114.908	up	Cluster3
S100A7	5.0656	-0.184271	12.5509	1.22e-33	1.15e-32	65.3509	up	Cluster3
MAGEA11	5.06401	-4.71048	15.0172	4.44e-46	9.1e-45	93.7996	up	Cluster3
IRX4	5.06026	-4.46286	16.5441	1.79e-54	6.55e-53	113.014	up	Cluster3
SPRR2G	5.05755	-4.25521	14.2944	2.79e-42	4.4e-41	85.1093	up	Cluster3
KRT74	5.05699	-5.74889	20.7743	7.4e-80	1.32e-77	171.176	up	Cluster3
ADH7	5.00708	-0.599867	14.5389	1.49e-43	2.56e-42	88.0181	up	Cluster3
TMPRSS11A	4.94237	-3.61984	16.0091	1.77e-51	5.23e-50	106.156	up	Cluster3
FOXE1	4.91196	-0.462177	17.3247	6.11e-59	3.1e-57	123.246	up	Cluster3
CLCA2	4.90904	0.642905	16.2346	9.84e-53	3.16e-51	109.031	up	Cluster3
SPRR2B	4.87354	-5.71587	14.7886	7.26e-45	1.38e-43	91.0212	up	Cluster3
KRT31	4.80626	-4.45527	14.9749	7.46e-46	1.51e-44	93.2833	up	Cluster3
KRTAP19-1	4.78363	-6.53661	16.9022	1.65e-56	6.98e-55	117.675	up	Cluster3
DLX6	4.77166	-1.97636	18.9946	7.57e-69	7.17e-67	145.943	up	Cluster3
TMPRSS11F	4.75187	-5.46956	17.9665	1.08e-62	6.88e-61	131.844	up	Cluster3
NKX2-5	4.74532	-5.21334	16.1624	2.49e-52	7.79e-51	108.108	up	Cluster3
KRT13	4.73911	2.00349	14.2594	4.22e-42	6.57e-41	84.6964	up	Cluster3
BNC1	4.71285	-1.8643	16.6089	7.71e-55	2.89e-53	113.853	up	Cluster3
KRT77	4.69341	-6.47321	18.9537	1.34e-68	1.25e-66	145.375	up	Cluster3
A2ML1	4.68569	-1.60796	15.9939	2.15e-51	6.28e-50	105.963	up	Cluster3
CARD18	4.65143	-5.70472	15.5539	5.64e-49	1.38e-47	100.426	up	Cluster3
SPRR1B	4.63072	2.19192	12.0907	1.72e-31	1.44e-30	60.4427	up	Cluster3
KRTDAP	4.6078	-2.13048	13.6278	6.91e-39	8.81e-38	77.3468	up	Cluster3
CACNA1B	4.59829	-3.83102	18.6034	1.74e-66	1.4e-64	140.534	up	Cluster3
NTS	4.59483	0.961595	13.592	1.04e-38	1.32e-37	76.9369	up	Cluster3
EN1	4.56984	-4.65682	17.625	1.09e-60	6.17e-59	127.249	up	Cluster3
KRT16	4.54365	3.72735	16.225	1.11e-52	3.56e-51	108.907	up	Cluster3
TMPRSS11D	4.53803	-2.35705	13.9558	1.52e-40	2.17e-39	81.1354	up	Cluster3
SPRR4	4.49237	-6.43286	15.685	1.08e-49	2.77e-48	102.066	up	Cluster3
WFDC5	4.46102	-3.20519	14.111	2.45e-41	3.65e-40	82.9496	up	Cluster3
SPRR2D	4.44311	0.722065	11.7382	6.97e-30	5.35e-29	56.775	up	Cluster3
UPK1B	4.40782	-0.807655	12.8147	6.76e-35	6.82e-34	68.2244	up	Cluster3
PKP1	4.37766	3.17426	16.8974	1.76e-56	7.41e-55	117.613	up	Cluster3
FAT2	4.34252	-0.12338	17.1519	6.09e-58	2.88e-56	120.958	up	Cluster3
UGT1A3	4.27005	-4.42402	13.1543	1.53e-36	1.7e-35	71.9868	up	Cluster3
MPPED1	4.2533	-5.41478	16.8515	3.22e-56	1.33e-54	117.012	up	Cluster3
DAPL1	4.25072	1.80233	15.7383	5.53e-50	1.45e-48	102.735	up	Cluster3
ZIC5	4.22801	-4.1032	16.4904	3.61e-54	1.28e-52	112.319	up	Cluster3
RHCG	4.2254	-0.156937	14.7988	6.41e-45	1.23e-43	91.1452	up	Cluster3
GJB6	4.20062	1.19909	15.9916	2.22e-51	6.44e-50	105.934	up	Cluster3
SERPINB5	4.18969	2.22854	15.4264	2.79e-48	6.61e-47	98.8382	up	Cluster3
TP63	4.18324	2.84881	18.1618	7.51e-64	5.12e-62	134.494	up	Cluster3
SLC1A6	4.18255	-4.91447	15.0549	2.79e-46	5.79e-45	94.2601	up	Cluster3
GABRA3	4.18113	-2.33971	15.137	1.01e-46	2.16e-45	95.2666	up	Cluster3
SOST	4.18074	-3.56187	15.2813	1.7e-47	3.78e-46	97.0419	up	Cluster3
CALML5	4.1803	-1.93516	11.5573	4.5e-29	3.32e-28	54.9248	up	Cluster3
GABRQ	4.15799	-3.81146	17.8915	2.98e-62	1.85e-60	130.831	up	Cluster3
KPRP	4.14167	-6.83602	17.3952	2.39e-59	1.24e-57	124.181	up	Cluster3
LCE3E	4.10022	-6.25509	13.7076	2.74e-39	3.61e-38	78.2633	up	Cluster3
FETUB	4.09971	-4.20791	13.4329	6.47e-38	7.83e-37	75.1249	up	Cluster3
LCE1C	4.09817	-6.45776	13.8922	3.2e-40	4.48e-39	80.3965	up	Cluster3
GPR50	4.08953	-6.00523	15.8527	1.3e-50	3.58e-49	104.177	up	Cluster3
USH1G	4.07104	-3.07495	17.6527	7.53e-61	4.3e-59	127.619	up	Cluster3
TLX3	4.04227	-6.49029	15.4833	1.37e-48	3.28e-47	99.5462	up	Cluster3
SLC6A15	4.03927	-2.64281	14.3206	2.04e-42	3.26e-41	85.4194	up	Cluster3
FOXL2	4.03362	-4.98417	15.4108	3.39e-48	7.97e-47	98.6445	up	Cluster3
DSG1	4.02977	-4.76513	16.1596	2.58e-52	8.04e-51	108.073	up	Cluster3
LGALS7	4.02144	-0.47406	12.1598	8.28e-32	7e-31	61.1705	up	Cluster3
NTRK2	4.01066	1.02552	17.4933	6.41e-60	3.48e-58	125.488	up	Cluster3
CAPNS2	4.00435	-0.643964	13.6859	3.53e-39	4.59e-38	78.0137	up	Cluster3
ADAM23	3.98565	0.867725	20.4149	1.33e-77	2.1e-75	166.004	up	Cluster3
CT45A5	3.97613	-6.2331	12.2022	5.27e-32	4.51e-31	61.6192	up	Cluster3
SP9	3.97086	-5.74141	17.4975	6.06e-60	3.31e-58	125.544	up	Cluster3
SBSN	3.9701	-0.817003	14.0591	4.52e-41	6.64e-40	82.341	up	Cluster3
CRCT1	3.9681	-5.12124	11.7072	9.62e-30	7.33e-29	56.4556	up	Cluster3
MAGEA9	3.96236	-6.65659	12.0731	2.08e-31	1.72e-30	60.2573	up	Cluster3
SERPINB12	3.90151	-6.23643	14.0513	4.95e-41	7.26e-40	82.2504	up	Cluster3
FAM83B	3.89525	-0.447927	15.8947	7.62e-51	2.14e-49	104.706	up	Cluster3
C6orf15	3.89457	-4.24901	12.6189	5.82e-34	5.55e-33	66.0878	up	Cluster3
FAM25A	3.88054	-4.96074	11.4531	1.31e-28	9.41e-28	53.8686	up	Cluster3
VAX1	3.87219	-6.24426	15.2968	1.4e-47	3.12e-46	97.234	up	Cluster3
PADI3	3.87064	-2.5937	12.1727	7.21e-32	6.12e-31	61.3069	up	Cluster3
UGT1A10	3.8538	-2.64969	10.8265	6.79e-26	4.16e-25	47.6749	up	Cluster3
AADACL2	3.85276	-6.44168	15.4869	1.31e-48	3.14e-47	99.5911	up	Cluster3
KRT34	3.83495	-5.56168	15.7868	2.99e-50	7.98e-49	103.345	up	Cluster3
KRT9	3.82934	-6.00594	17.0935	1.32e-57	6.11e-56	120.188	up	Cluster3
ADAMTS20	3.82005	-5.03423	16.2632	6.81e-53	2.19e-51	109.397	up	Cluster3
CT45A10	3.81163	-5.56775	11.0088	1.13e-26	7.27e-26	49.4489	up	Cluster3
PRAME	3.78149	1.62267	14.2739	3.55e-42	5.57e-41	84.8677	up	Cluster3
CT45A1	3.77705	-6.82965	11.1532	2.7e-27	1.78e-26	50.8706	up	Cluster3
LY6G6C	3.77548	-2.68103	14.8715	2.64e-45	5.16e-44	92.0264	up	Cluster3
UGT1A6	3.76043	1.86237	12.0679	2.2e-31	1.82e-30	60.2032	up	Cluster3
TENM2	3.75529	-2.07693	15.685	1.08e-49	2.77e-48	102.066	up	Cluster3
ATP4A	3.73969	-6.30129	16.7289	1.61e-55	6.35e-54	115.413	up	Cluster3
KRT75	3.72945	-3.84796	12.4503	3.65e-33	3.31e-32	64.2661	up	Cluster3
PRDM13	3.72538	-5.59649	16.7762	8.65e-56	3.47e-54	116.028	up	Cluster3
GABRR1	3.72018	-3.88988	14.6409	4.35e-44	7.8e-43	89.2414	up	Cluster3
