# Supplementary material for: Deciphering the Significance of Platelet‐Derived Chloride Ion Channel Gene (BEST3) Through Platelet‐Related Subtypes Mining for Non‐Small Cell Lung Cancer
Source: J Cell Mol Med. 2024 Dec 21;28(24):e70233. doi: 10.1111/jcmm.70233 (PMC11662966; doi:10.1111/jcmm.70233)
Supplement: Supplementary file 1 — Appendix S1 [file JCMM-28-e70233-s001.zip › Supplementary Material Table 2.xlsx]

## Sheet: Figure 2
TCGA_DEGs	Platelet_DEGs	Intersect_genes
RTKN2	A1BG	FAM3C
RGCC	LHFPL2	CLU
RAMP2	ABCC4	CTSW
ACVRL1	FAM3C	CFD
UBE2T	VTI1B	EGF
AGER	MAGED2	AHSG
TOP2A	CLU	A2M
TEK	SERPINA3	F8
CDC25C	CD109	F13A1
ROBO4	APOOL	FGA
CDC20	CTSW	ALDOA
CLEC3B	CFD	FGG
FAM107A	ECM1	MMRN1
NEK2	EGF	LY6G6F
IQGAP3	AHSG	GAS6
KIF4A	A2M	SCG3
PYCR1	DMTN	OLA1
UHRF1	ALB	HGF
SAPCD2	F5	HRG
EDNRB	F8	APOA1
LDB2	F13A1	APOH
PRX	FGA	ITIH3
PLK1	FGB	ORM1
E2F8	ALDOA	ORM2
DLGAP5	FGG	P2RX1
FHL1	VEGFD	PCDH7
RAMP3	MMRN1	PDGFB
KIF20A	HABP4	PECAM1
S1PR1	ENDOD1	PF4
HSPA12B	FLNA	SERPINA1
CDH5	FN1	SERPINA4
HJURP	LY6G6F	PLG
KIF2C	GAS6	PLEK
SH2D3C	BRPF3	PPBP
ASPM	SCG3	SRGN
KIF14	OLA1	PROS1
UBE2C	ANXA5	RARRES2
CDCA8	HGF	SELP
LIMS2	HRG	SPP2
EPAS1	APLP2	STXBP1
MND1	APOA1	TF
NUF2	IGF1	TGFB2
GRK5	IGF2	LEFTY2
ANLN	APOH	THBS1
NME1	APP	TIMP3
MYZAP	ISLR	SERPING1
GPD1	ITGA2B	CLEC3B
CCNB1	ITGB3	TTN
SPTBN1	ITIH3	VEGFC
BUB1B	ITIH4	VWF
CENPF	NHLRC2	MANF
DEPDC1B	KNG1	FERMT3
BIRC5	LAMP2	ACTN2
KANK3	LGALS3BP	CD36
CEP55	LYN	PHACTR2
TPX2	POTEKP	SH2B3
FCN3	ORM1	ADAMTS18
ERCC6L	ORM2	F2
MYBL2	P2RX1	FCER1G
SKA3	SERPINE1	SERPINE2
KIF18B	PCDH7	PRKCQ
STX11	SCCPDH	PRKG1
PKMYT1	TEX264	CELA2A
PPP1R14B	PDGFA	CEACAM1
TMEM177	PDGFB	THBD
JAM2	CYRIB	TLR4
ALDH18A1	CYB5R1	TXK
ORC6	PECAM1	UBASH3B
AURKB	PF4	PTGIR
CCNB2	SERPINA1	NDRG4
SEMA3G	SERPINA4	MYOCD
CENPA	PLG	SLC9A3R1
MELK	PLEK	TSPAN32
ZWINT	SERPINF2	MYL9
DEPDC1	TMX3	COL1A1
PTPRB	GTPBP2	COL1A2
PTPN21	PPBP	COL3A1
EXO1	TOR4A	COMP
GTSE1	SRGN	DGKK
GINS1	CDC37L1	CSRP1
USHBP1	PROS1	ADRA2C
CAV1	PSAP	DGKA
SLC6A4	QSOX1	F2RL2
STIL	RAB27B	PIK3R5
PRKCE	RARRES2	SLC7A11
CDCA3	BLK	GATA1
EMP2	SELP	GNAQ
PLAC9	SELENOP	GP1BB
CCM2L	CHID1	GP5
NCAPG	SOD1	GP9
OTUD1	SPARC	HBB
KIF11	SPP2	HSPB1
CLEC14A	STXBP1	TREML1
OTX1	STXBP2	IL6
EFNA3	SYK	ITPR1
LYVE1	TF	PEAR1
EFNA4	TGFB1	LCP2
MCEMP1	TGFB2	ARRB1
XRCC2	TGFB3	ARRB2
RAD54L	LEFTY2	MPL
MYCT1	THBS1	GP6
NDC80	TIMP1	CLEC1B
ARHGEF15	TIMP3	PF4V1
PECAM1	TLN1	PIK3CG
HMMR	SERPING1	GNG2
SPAG5	TMSB4X	PRKCB
ARHGEF39	CLEC3B	AXL
CSRNP1	TTN	PRKCE
TROAP	TUBA4A	PRKCG
HIGD1B	VCL	SAA1
CAT	VEGFA	P2RY12
MMP11	VEGFB	TRPC3
RECQL4	VEGFC	TRPC6
VWF	VWF	YWHAZ
SPOCK2	MANF	WNT3A
NCAPH	PCYOX1L	F2RL3
NPR1	CALM1	DGKI
NEIL3	ACTN4	ENTPD2
NUSAP1	FERMT3	CD40LG
CDC6	TAGLN2	GNA14
RCC1	ACTN1	HAS1
FOXF1	ACTN2	HYAL1
CCNA2	CD9	CCNA2
GPIHBP1	SYTL4	MEF2C
FOXM1	CD36	PRKDC
INMT	CD63	TAL1
CYP1A2	PHACTR2	PLA2G10
CKAP2L	WDR1	PLA2G4C
CDC45	SH2B3	TXNIP
CDCA5	PDPN	TIPARP
RRM2	C1QTNF1	CSRNP1
CLIC5	ADAMTS18	NR4A3
EZH2	F2	SGPL1
TAL1	FCER1G	RAB38
GPR146	ALOX12	THBS2
SOX17	APOE	EHD1
CDCA2	NOS3	ATP2A1
WWC2	F11R	IL1R1
MKI67	PDGFRA	COL2A1
RMI2	SERPINE2	COL5A1
GIMAP8	PLA2G4A	FGR
SPTBN2	PRKCA	P2RX5
CTHRC1	PRKCD	APOB
SRPK1	PRKCQ	P2RX7
PAICS	PRKG1	NOS1
TTK	CELA2A	P2RX6
RDM1	CEACAM1	SLC8A3
MCM10	TEC	GNB3
GYPB	THBD	PDE1B
GINS2	TLR4	GNG11
TCF21	TXK	GNGT1
SCUBE1	UBASH3B	PRKG2
AURKA	F3	PDE5A
PBK	F7	GUCY1A2
PAFAH1B3	HIP1	LRP8
TK1	APOD	GNG3
FABP4	LOX	GNGT2
CALCRL	LRP1	GNG4
ESAM	MIR296	KCNMB3
STARD8	PTGIR	GNG7
KIFC1	PTPN2	SLC8A1
LRRC32	PTPN12	PDE2A
FLAD1	PTPRJ	P2RX2
CDT1	NDRG4	KCNMB2
GPM6A	SNCA	ITGA10
CCT3	SRC	ITGA2
CYYR1	CBL	ITGA1
SPC25	CBLB	TBXA2R
SLC39A8	HIP1R	PRKCZ
ORC1	IFT20	RASGRP2
SPC24	HGS	MGLL
ASF1B	MYOCD	APBB1IP
TMEM100	SLC9A3R1	RAPGEF3
AOC3	ADIPOQ	RAPGEF4
ADGRG4	LRIG2	RHOB
WFS1	TSPAN32	ABHD6
PRC1	MYL9	KAT2B
NOVA2	VAV3	NFE2
EMCN	MERTK	EHD2
BUB1	MYL12A	KIF26A
RASAL1	GNA13	TUBA3D
PPAT	ADAMTS13	KIF3C
SNRK	CLIC1	DOCK9
CCNF	COL1A1	KIF4A
MEX3A	COL1A2	TUBB1
KIF15	COL3A1	TUBB4A
ANGPT4	COMP	KLC3
ERG	DGKK	DOCK8
GLIPR2	CSRP1	KIF20A
MMRN2	PIK3R6	KIF18A
IGSF9	ADRA2A	DOCK4
CD93	ADRA2B	KIF1C
CHEK1	ADRA2C	KIF1A
TMEM88	DGKA	GATA5
BRIP1	DGKB	CABLES1
HELLS	DGKG	DOCK2
GGCT	DGKH	IFNA21
SKA1	DGKQ	TUBB2B
EFCC1	F2R	KIF23
FAM110D	F2RL2	KIF11
CENPU	METAP1	KIF20B
ARHGAP6	PIK3R5	CENPE
C20orf202	SLC7A11	GATA6
KIF17	FYN	KIF2C
HBA1	GATA1	DOCK11
HBA2	GNA11	IFNA5
NLRC4	GNA12	CABLES2
FGD5	GNA15	KIF5A
CD300LG	GNAQ	RACGAP1
ST6GALNAC6	GNAS	KIF26B
FRMD3	GNB1	KIF15
CCNE1	GP1BA	KIF6
ADM2	GP1BB	TUBA1A
NECAB1	GP5	TUBA1C
MAD2L1	GP9	KIFC2
C1orf112	C1GALT1C1	ZFPM2
TERT	HBB	MFN1
LRRC36	HSPB1	IFNB1
ACKR4	TREML1	TUBAL3
FHL5	IL6	GATA2
CDCA7	ILK	MAFF
SLC25A10	ITPR1	KIF18B
KNOP1	ITPR2	KIF19
CDKN3	ITPR3	HBG2
RS1	PEAR1	KIF13B
ESPL1	BLOC1S3	TUBA3C
RHOJ	LCK	KIFC1
FGF11	LCP2	HBG1
HYAL2	ARRB1	HBD
HMGB3	ARRB2	TUBA4B
TIE1	MPL	TUBB3
HBB	MYH9	TUBB8
POLQ	P2RY1	MAGOHB
ADAMTS8	GP6	OPA1
TUBB1	CLEC1B	NME4
EPN3	PDPK1	CMTM5
PTTG1	PF4V1	ENKUR
MYO19	PIK3CA	MEST
STARD13	PIK3CB	RGS18
ARHGAP31	PIK3CG	CA2
GPT2	PIK3R1	FLI1
OR6K3	PLCG2	ARMC3
GPX3	PLSCR1	ZMYND12
CLDN5	GNG2	LEPR
COX4I2	PPIA	GRHL1
F12	BLOC1S4	SLC40A1
ANKRD1	PRKCB	GLRX3
TRAIP	AXL	SDCBP
PSAT1	PRKCE	SAMD14
TFAP2A	PRKCG	GPI
NCKAP5	PRKCH	ZNF367
PHACTR1	MAPK1	SNTB1
CHAF1B	MAPK3	TNS1
HMGA1	TRPC7	B2M
TNXB	PTPN6	STX11
IL3RA	PTPN11	BTK
SYT15	RAF1	MFAP3L
CD101	RAP2B	BANK1
SERINC1	ACTB	HCST
TMPRSS4	SAA1	TM6SF1
ADRB2	P2RY12	RRAS
SHCBP1	SRF	TMEM106C
EME1	STXBP3	IFITM2
CENPI	ACTG1	MSN
ABCA12	TRPC3	LAMB2
E2F2	TRPC6	CRYM
KIF23	TYRO3	IGFBP2
TNNC1	VAV1	NEK7
HSPB6	VAV2	DPYD
TONSL	YWHAZ	PABPC1
KANK2	MPIG6B	HSD17B11
RXFP2	FZD6	FCGR2A
TNS1	DGKZ	EGFL7
GSTM5	DGKE	SERINC1
FMO2	DGKD	BMP6
VIPR1	WNT3A	TACC1
RXFP1	F2RL3	MTHFD2
DONSON	FIBP	IRF8
GDF2	DGKI	CABP5
PDIA4	ENTPD2	SSX2IP
FAM111B	CD40	LCP1
DNA2	CD40LG	DAB2
TICRR	GNA14	ADGRE1
TMEM182	ABL1	HBQ1
POLE2	PDGFRL	HLA-G
FAM136A	PDGFRB	WASF1
DPEP2	PTPN1	CD69
TIMELESS	MIR1298	GPD1L
RAI2	MIR4632	FSTL4
KNTC1	CREB1	HLA-DPA1
PNPLA6	FER	ILF2
STX12	HAS1	CPQ
JPH4	HAS2	MTMR10
LRRN3	HYAL1	RAB6B
KCNT2	MARS1	EMP3
CCDC141	ATP7A	PIK3AP1
CBLC	ERRFI1	CD244
CD34	CORO1B	MACF1
ABCA8	PTN	TGFBR2
SLC19A3	RDX	PTCRA
KPNA2	PDGFD	CYTIP
FERMT1	CCNA2	TSC22D3
CLEC1A	MTSS2	AQP10
CD36	SYAP1	LAPTM4B
OIP5	CIB1	HK3
RASGRP4	ZFPM1	PRAM1
PDLIM2	EP300	LIPA
MYOC	NBEAL2	ARHGEF3
SASH1	ZNF385A	NRGN
LAMP3	MEF2C	MFNG
ECE2	PRKDC	TUBB
KL	VPS33A	ANKRD36C
DCAF13	TAL1	RILPL2
TMEM204	CASP3	WWC3
TRIP13	CASP9	TTLL7
WDR12	PAFAH1B1	HLA-DRA
CLDN18	LPCAT2	MYLK
HSD17B6	CHPT1	C1orf87
TRAP1	PLA2G7	SLC2A3
CALCOCO1	PLA2G6	SASH3
INPP5K	PLA2G10	GSTM5
TFAP4	PLA2G4C	FBL
CLSPN	TXNIP	ENO1
MCM4	RGS14	TSPAN18
NOTCH4	CSPG4	MYO1G
ECT2	TIPARP	SLC50A1
HBM	RAPGEF1	SAMHD1
CFP	JAK2	MAOB
RAD51	MIR221	PKIG
MSTO1	MYO1E	ZWILCH
KLF6	PIK3C2A	CETP
FXYD1	PLAT	CXCL5
CENPE	SMPD3	ACSL4
TSACC	PDGFC	CAT
PEAK1	PTEN	RANGAP1
FAM83A	PLEKHA1	PAPSS2
BCL6B	BCR	FRMD3
FAM162B	CSRNP1	FAM81B
UPK3B	MIR638	TSPAN13
FRY	ZFAND5	CTNNAL1
NMUR1	NR4A3	DHFR
GIMAP6	ARID5B	CLEC2L
GYPE	NRP1	RGCC
SERTM1	SGPL1	HVCN1
CASKIN2	BCAR1	FCGR3A
KIF1C	ABCA1	AKAP13
RILPL2	RAB38	CBX3
NPM3	BLOC1S1	S100A4
FEN1	BLOC1S2	GPSM3
DLC1	DTNBP1	MMP1
A2M	AP3B1	SH3BGRL
CDC25A	VPS33B	TNNT1
SPN	SERPINA5	MCTP1
MFAP4	VAMP7	BTBD11
B4GALT2	THBS2	FARSB
P3H4	IRAG1	E2F1
PEAR1	EHD1	PLXNB3
SNRPE	ATP2A1	HPGD
PKNOX2	ATP2A2	TACC3
ITLN2	ATP2A3	CTSS
FANCD2	HPS4	BEND2
C1orf131	ERN1	NELFCD
SLC25A39	IL1R1	LAPTM5
RSPO1	ITGA5	CXCL16
CENPK	COL2A1	MYEOV
PSMG3	COL4A1	MSRB3
CDK1	COL5A1	PDIA4
PCDH12	COL6A1	ST3GAL6
SPP1	FGR	FCRL6
CD5L	NOS2	CSE1L
KIAA0408	ATP2B4	PARVG
NXPH3	GUCY1B1	ETS1
SNX22	PPP2R5A	EPB41L3
ENG	ATP2B3	PPIF
TYMS	PPP2R5B	TSC22D1
DES	GNB5	SECISBP2L
DAP3	ATP2B1	CELF2
GPA33	SRI	CD22
TGFBR2	PPP2R5C	RGS6
FAM189A2	P2RX5	CD74
ETV4	APOB	GRTP1
AUNIP	P2RX7	GMFG
BEND2	NOS1	LDHA
FANCI	P2RX6	SLA
ADPRH	SLC8A3	HEMGN
FREM3	PPP2CB	NKG7
POC1A	PPP2R1A	GSAP
SMAD6	P2RX3	MAPRE2
CA4	GNB3	ZNF106
C14orf132	MAPK14	IGF2BP3
SLC24A2	PDE10A	MRPL3
SIRPB1	PPP2R5D	CBX7
COL11A1	PPP2CA	CCDC175
BZW2	GNB4	PHGDH
MRPL3	PDE1A	ITM2A
FGR	SLC8A2	NPC2
PLK4	PDE1B	ELMO1
OSCAR	GNG13	LPCAT1
GAPDH	GNG11	LAMP5
BMPR2	GNGT1	CPVL
CNOT11	PDE11A	DDX39A
SFXN1	P2RX4	GRK5
GLDN	KCNMB4	NSUN2
GPRIN1	PPP2R1B	POLR3G
INTS8	PRKG2	IL10RA
SRD5A1	PDE5A	DOK2
TIMM8A	KCNMB1	LYZ
ABI3BP	GUCY1A2	TXNDC17
DOCK4	PPP2R5E	ARHGAP6
AGMAT	KCNMA1	DYSF
SPATS2	ATP2B2	PSMD14
PARPBP	LRP8	BARD1
GNAQ	PAFAH2	MTURN
RAD54B	PDE9A	N4BP2L1
TRPV2	ORAI2	VIL1
GDF10	GNG3	UBE2O
SLC2A1	GUCY1A1	CD53
CGNL1	GNGT2	ARHGEF6
CD52	STIM1	HDGF
FBLN5	GNG8	CD226
SIX4	GNG4	TNFRSF1B
ZYG11A	KCNMB3	ANGPT1
ACE	GNB2	XPOT
GRIA1	GNG12	PCYT1B
WDHD1	GNG5	GCLM
DENND2A	GNG7	VIM
BLM	SLC8A1	CAPN11
CFD	PDE2A	MRPL13
SLIT2	P2RX2	TRAK2
PPP1R15A	KCNMB2	FRMD4B
ADARB1	GNG10	ALAS2
ANGPTL1	ORAI1	CD4
SECISBP2L	ITGA10	SPX
SHMT2	ITGB1	STK10
ESCO2	ITGA2	DNM3
TFB2M	ITGA1	STAT5A
GIMAP1	TBXA2R	DBN1
C5orf34	HSPA5	CTDSPL
COL10A1	GNAI3	BRIX1
KAT2A	RHOA	CCT6A
RPP40	PRKCZ	ARHGAP25
PLEKHN1	RASGRP2	SEC61G
RMDN3	CDC42	SPINT2
LMO2	MGLL	TRPV2
PRR19	APBB1IP	NCF1
ITGA8	RAPGEF3	IQGAP2
DAPK2	THPO	HACD4
HTR3C	RAPGEF4	PRR7
MRGBP	ABHD12	KLRF1
LEPR	STX4	CA1
HSPE1	CSK	PREX1
GNG11	PIK3R2	G6PD
CENPL	PFN1	MITF
FGFR4	GNAI2	CD55
BTNL9	SOS1	DEFA3
CBX3	RAP1A	C11orf21
TBRG4	PIK3R3	LY86
RASIP1	RAP1B	RRM1
CARD14	AAMP	RAE1
SYNC	GNAI1	CACYBP
CKS1B	RAC2	PLOD2
MAMDC2	CALU	CENPK
PKP3	CAP1	RAB37
CBX7	DAGLA	MCM7
C1orf162	RAC1	ALYREF
CAV3	AKT1	TSPAN2
CHRM2	RHOB	NUP85
CDO1	SHC1	NFKBIZ
FZD4	ABHD6	PNPT1
KLF2	DAGLB	S100A12
DKC1	CRK	CFP
OLR1	PTK2	NOP56
FLI1	RASGRP1	GAPDH
SCN4B	CFL1	SORT1
LGR4	RHOG	RSPH1
GYPC	GRB2	RFTN1
C5AR1	LAT	CCT5
CYBRD1	GNAT3	VMP1
NLN	KMT2E	SPDYC
CCDC85A	KMT2C	MAD2L2
PHACTR2	CBFB	LYL1
MTA3	TNRC6C	MAP3K8
FBXO32	TNRC6A	RAN
MCM2	AGO1	GRAP2
ATAD2	SETD1A	HCK
IL1RL1	TNRC6B	SLC11A1
SFTPC	H2AZ2	DUSP1
METTL1	KAT2B	LILRB2
PITX2	HDAC1	PIK3IP1
BOP1	RBBP5	CD247
DPYSL2	KMT2A	TPI1
GUCY1A2	NFE2	PDIA6
AFAP1L1	H2BC11	HMGB2
GNL3	AGO3	FGD3
DTYMK	PRMT1	PFKP
ECSCR	SIN3B
GPBAR1	ASH2L
CNTN6	H3-3B
TMEM69	AGO4
SESN1	SETD1B
HLA-E	H2BC1
SLC1A1	MOV10
NDST1	H2BC5
IRAK1	H4C8
VAMP2	RUNX1
MS4A7	DPY30
PRAM1	H3-3A
SFXN4	H2AZ1
MGAT3	KMT2D
TFR2	SIN3A
MARCO	H2AC6
HSPD1	H2BC4
MSR1	H3C13
POLR2H	H2AC20
ILF2	H2BC21
F8	H2BC13
CHRNA5	H2AX
HYAL1	WDR5
MMP12	H2AC7
STX1A	H2BU1
PDK1	H4C3
SYNPO	H3C12
PPP1R14A	H4C11
COX7A1	H3C4
C1orf198	H4-16
CST1	H2BC12
MYADM	PRMT6
RUSC1	H3C14
BYSL	H2AC18
LPL	H3C15
ADCY4	MIR27A
LINC00634	H2BC15
MIS18A	H2BS1
MTX2	H2AJ
ASPA	H4C15
CACNA1S	H4C14
ANGPT1	H2AC19
KIF26B	KMT2B
NARF	H4C12
ATIC	H2BC14
TACC1	H2BC8
VSIG4	H3C8
CABP5	H2AB1
CSTF2	H2BC6
MDK	H4C6
TACC3	H2BC17
C1QTNF7	H3C6
OVCH1	H4C13
ANGPTL7	H3C11
C1QTNF2	H2BC9
CRABP2	H3C1
OTC	H4C9
ARC	H2AC14
LMNB1	H2BC3
NCAPG2	H4C5
TMEM132A	H2AC8
CA9	H4C4
ADRB1	H2BC7
SALL4	H3C7
TBX2	H2AC4
MCM6	H2BC10
PALB2	H4C1
SUV39H2	H4C2
GINS4	H3C10
CNRIP1	H3C2
CELA2B	H3C3
RCCD1	KDM1A
CD300C	PRKAR2B
PITX1	EHD3
WDR62	EHD2
C1QTNF6	KIF1B
MRC1	HMG20B
HEG1	KIF26A
MTBP	KIF2A
KISS1R	PRKACA
CHRM1	TUBA3D
LY6G6F	KIFAP3
GJB2	CAPZB
KLF9	KIF22
GATA6	CARMIL1
FPR2	KIF3C
ATP10B	DOCK9
RAD51AP1	DOCK3
DNAJC9	KIF9
SVEP1	KIF16B
CPED1	RCOR1
CCDC167	KIF4A
TGFBR3	CBX5
AFF3	ITPK1
RASL12	TUBB1
WDR75	KIF3B
MAST1	TUBB4A
CCDC150	KLC3
GIMAP7	DOCK8
SUSD2	GATA3
NABP2	RAD51C
DOK2	AKAP10
CACNA2D2	PRKAR1A
IQSEC3	KIF20A
RAPGEF4	PRKAR2A
MIF	CAPZA1
PTH1R	DOCK7
BRIX1	MFN2
ALOX5AP	KIF21B
GPER1	MYB
HDGF	IFNA6
MORC2	IFNA8
MFNG	AKAP1
PDCD2L	KIF18A
ARHGAP11A	CDK2
GMNN	TUBA1B
ADAMTSL4	KIF25
SPDL1	IRF1
FAM167B	KLC1
FAM13C	DOCK4
GIMAP5	KIF1C
PDE5A	DOCK6
ADRA1A	KIF1A
RHNO1	GATA5
TBX4	RBSN
PID1	KIF3A
CBX8	CABLES1
NOSTRIN	DOCK2
PIP5K1B	PHF21A
SYNJ2	MICAL1
PREX2	DOCK10
TPPP3	GATA4
KCNA4	VPS45
ATAD5	KIF12
RHOV	IFNA21
SLIT3	KLC4
STRA6	TUBB2A
RASGRF1	TUBB2B
MRPL12	KIF23
NUP155	KIF11
LRP2BP	KIF20B
ST8SIA6	CENPE
OCIAD2	KIF21A
TPI1	KIF2B
RBM28	GATA6
MYH2	TP53
CORO2B	PRKACB
FBXO43	KIF2C
PRR11	RAB5A
COL6A6	DOCK11
NME1-NME2	DOCK5
LATS2	AK3
AATK	IFNA5
CASS4	IFNA16
RFC4	CABLES2
ACP5	DOCK1
SLC52A2	TUBA3E
ST6GALNAC5	KIF5A
CCDC69	SH2B2
MASP1	RACGAP1
SELP	KIF26B
CCDC34	KIF15
SHROOM4	KIF6
VEPH1	CDK5
NMU	PRKACG
UQCC2	KIF27
C1orf74	WEE1
TNFSF12	TUBA1A
MOGAT1	TUBA1C
CENPH	KIFC2
AK4	IRF2
SLC7A5	ZFPM2
SGCG	KIF5B
TRIM59	MFN1
OLA1	IFNB1
ENO1	JMJD1C
FERMT2	TUBB8B
RHBG	KLC2
MTIF2	TUBB6
SPARCL1	SH2B1
LILRA5	TUBAL3
GADD45B	GATA2
CDCA4	RAD51B
B4GALNT4	TUBA8
TCF3	MAFF
SLC11A1	KIF18B
RGR	IFNA10
PDK4	PRKAR1B
MYL9	TUBB4B
CHRNA2	IFNA2
DENND3	KIF19
P4HB	HBG2
AGTPBP1	HDAC2
FIGNL1	MAFG
CCT5	KIF13B
MRTO4	IFNA1
GREM1	TUBA3C
E2F3	MAFK
MMRN1	CAPZA2
DBF4	KIFC1
GRHL3	HBE1
SORBS1	HBG1
GMFG	IFNA7
ALDOA	HBD
CHRNB4	KIF4B
LGI3	IFNA14
ICAM2	IFNA13
RASGEF1B	IFNA17
PDIA6	IFNA4
MVB12B	TUBA4B
GP9	TUBB3
C11orf80	TUBB8
C10orf67	WDR11-AS1
NKPD1	BCAP31
IGFL2	ZNF542P
LAD1	CAPNS1
HELT	ARL2
ITM2A	MAGOHB
FAM83D	OPA1
MMP1	LINC00989
NOL11	ITGB3BP
SLC5A6	ARPC1B
CHTF18	NOMO1
MSRB3	ZFAND1
ABC7-42404400C24.1	ACOT7
STARD9	DAZAP2
KIAA0040	PTP4A1
WFDC1	ABI1
SNX25	TALDO1
AQP1	RPA1
RNASEH2A	NME4
TPBG	HSD17B3
LMCD1	RNH1
CPB2	SHARPIN
UBL3	CMTM5
PDE2A	NAP1L1
XPO5	HNRNPK
BOLA2B	STK26
TUBG1	ACADVL
SIDT2	AZIN1
SGPL1	VIM-AS1
TMEM184A	ENKUR
HSD17B4	YIF1B
EXOSC5	POC1B
UBASH3B	RBMXL1
GPR4	HAT1
LRRFIP1	RP11-930O11.2
HSF2BP	COMT
E2F7	DCK
PUS7	TRAPPC2
LRRK2	MLH3
ITIH5	YPEL5
IPO4	AP2S1
INTS7	TMEM9B
MSI2	PPP2R2D
LMOD1	HLA-A
MAP3K3	AC005307.4
DUS4L	FLOT1
SIGLEC11	DNAJC4
FUT2	POLR2G
ESRP1	MAP3K7CL
CD83	DAPP1
SNRPA1	MEF2C-AS1
HPCAL1	FKBP8
ZC3H8	ZDHHC12
RCC2	TRAM1
HMBS	MEIS1
GAS6	MEST
HEATR1	RGS18
PALMD	CNST
JDP2	CA2
YDJC	FLI1
DSCC1	MLEC
PFKP	ATOX1
CRY2	PTMS
GPR19	CD164
DMBX1	ZNF385D
CD302	CMTM6
SPRED3	ARMC3
PGM5	AC079807.4
SLFNL1	SARAF
AVL9	ZMYND12
CHEK2	SAV1
RETN	RHOC
ADAMTSL3	RP11-879F14.3
JUND	UBXN11
KDM5B	HGD
PIF1	LEPR
ADH1B	CDC37
PDE8B	IVNS1ABP
PUS1	DDX11L10
ZWILCH	GRHL1
PERM1	CST3
GRIK4	BSG
TNR	IFI27L2
TNS2	LYPLAL1-DT
ADGRE1	RP11-578C11.2
MZT2A	RAB6A
SLC5A9	IFITM3
HSPB2	DDX11L5
KCNK3	RP11-556I14.2
FOSB	GPX4
ADIRF	DSTN
ZEB2	CDYL
IGSF10	SLC38A2
ZNF106	NT5C3A
EXOC3L1	SEPTIN7
SULT1C4	WDR11
PLCL1	SMPD1
CD300LF	SLC40A1
THSD1	YBX1
SEMA5A	SUMO2
AGTR1	RNF138
DTL	PIAS1
ACADL	GLRX3
FANCG	ZNRF2
ARHGEF6	CD151
UNC45B	RBBP4
F10	LINC01088
CCRL2	SDCBP
SMUG1	MOB1A
DDX11	SAMD14
PTPRM	SSBP2
CCNE2	HPSE
EIF3B	HLA-B
SLC27A3	PAIP2
PLXNB3	PRDX5
LMO7	NUCB1
TIMP3	CARD8
SEC14L3	GPI
PHKA1	ZNF367
MT1M	GOLT1B
ADCK5	BNIP2
LRRC2	MAST4-AS1
CENPM	UBXN6
PLSCR4	SNTB1
ZMYND19	AMD1
FARSB	UBE2E3
MARCKSL1	CCS
ALOX5	WDR13
LGI4	NAPA
DPH2	DNAJB6
MCM8	GPR137
CCT6A	SH3BGRL3
ARHGEF19	TNS1
CSRP1	DYTN
NIPSNAP1	B2M
SASS6	JKAMP
RBMS2	C2orf88
NIFK	BET1
DUSP1	STX11
SSMEM1	MMD
ZFP69B	TLR5
PRG4	TM2D2
GJA4	NEDD1
SH3BP5	BTK
DOLPP1	SSR1
ZBTB4	METTL22
PTPRH	ANXA11
ANXA3	CHASERR
ALG3	MYL6
SH2D4B	TC2N
SERPING1	CENPT
RACGAP1	FXYD5
MYRF	WDR44
BCL2L10	FAM50A
TMEM47	MFAP3L
KAT2B	ZFAND6
PDE1B	CYCS
ARHGEF26	BANK1
RRAS	UBA3
NEDD9	NMD3
CYP4B1	NDUFAF3
SCN7A	HCST
METTL7A	SRP9
LDHA	METTL26
ARHGAP44	ARL6IP5
PDE1C	SHOC2
RAB26	WASF2
SCARA5	DNM1L
ADGRE5	TMEM248
ACOXL	WHAMMP2
PI16	RP11-874J12.4
LDB3	PRIMPOL
FAM220A	TMEM219
MS4A15	WNK1
PAK1	CAVIN2
S1PR4	CLINT1
SELPLG	RP11-354E11.2
ARSH	CTDNEP1
TMPRSS11E	MAP1A
CILP2	CDC42SE2
PLEKHO2	UNK
TNFSF13	VRK2
DARS2	ROGDI
ABCA9	TM6SF1
HYLS1	RRAS
NTN4	ELOVL7
CCL23	MBNL1
ZEB1	ACTR3B
ADGRL2	SLBP
SEC14L6	PPP6C
OLFML1	ADAM10
RECK	CGGBP1
PRDX4	AC114752.3
KLB	CYB5R3
COLEC12	FAAP20
STOM	ACTR3
ZNF366	RP11-234K19.1
KCNAB1	CDK5RAP2
AK1	RP11-162D16.2
C18orf63	CXCR2P1
LSM5	GDI2
CABYR	RP11-708B6.2
FAM124B	SACM1L
CCDC137	KLHDC8B
PPIF	VDAC3
TMEM150B	TMX1
APOLD1	SS18
ZBTB47	ANKRD10
HGH1	KIF28P
ARRB2	LYPLAL1
UBE2S	PARVB
DSP	PPP1CC
ARHGEF3	MAT2B
PARP1	GLYATL1P2
PLEK2	HRAT92
CD81	REST
SLC24A4	TMEM106C
ZFP36	COPA
DLL3	ARL5A
NETO1	INF2
RADIL	LINC02384
SPI1	NDUFA5
PSMD14	CDK17
ARHGAP18	TTC39B
PPME1	OAZ1
PPIL1	CMPK1
CYP27A1	RNF13
GNGT1	PPDPF
ADGRE3	GPAA1
SNRPD1	IFITM2
NELFCD	MSN
HACD4	LAMB2
GIMAP4	LIMS1
HHIP	RNF38
PRICKLE2	TBCB
NKAIN1	SMAD1
BCL2L12	ANP32B
NEXN	CLTB
MTHFD2	NCOR1
OGN	C9orf16
CEP85	DCAF5
CGREF1	CRELD1
TRAF4	CAB39
IL22RA2	FBXL3
AVPR2	POLR2E
RBBP8NL	SCFD2
SPRYD7	MSRB2
ZNF695	CRKL
KCTD12	SEPTIN6
MYH10	NADK2
RAC3	COPE
MGME1	NAA50
MITF	FAH
ROR1	PPP1R12C
R3HDM1	SNAP23
CKAP2	BAG6
LDLR	SYPL1
PILRA	TBC1D15
PARS2	EMC3
GPC2	NPRL3
UTRN	YWHAE
MEMO1	UBE2D3
PCNA	CTCF
CASKIN1	CLTA
FFAR4	STARD7
DNASE1L3	DHX9
DOCK11	HDAC5
NDC1	DDX3X
RBP2	MAPK1IP1L
CRTAC1	RECQL
CASQ2	CRYM
PDZD2	ACADM
ATAD3A	API5
PLLP	IRAG2
SYNDIG1L	IGFBP2
HSPB8	AC093818.1
IHH	HBP1
CENPO	METTL9
PTPN5	HNRNPLL
PAPSS2	ISCU
MARVELD3	AMPD2
AGBL1	LMAN1
ANOS1	GRB14
P2RY14	SERPINB1
TRMU	HIGD1A
PCDH17	STAB1
NSUN2	TMEM64
DUS1L	SNHG11
STYK1	KLHL35
GART	GPX1
TMEM79	CDK16
CENPN	MGAT4B
PLA2G4F	ANKRD28
MFSD2A	MED16
LHX2	UPP1
ST6GALNAC3	GOLGA7
AIMP2	ZFYVE21
HBEGF	DDX5
BRI3BP	GLUL
RALGPS2	PANX1
PKM	EFHC2
SDCBP	NEK7
PRIM2	TPTEP1
RFWD3	YWHAH
SPAG4	PTDSS1
ADGRL4	NPTN
CEP72	DPYD
C11orf96	PABPC1
TM6SF1	DENND6B
SLC14A1	AKR7A2
FANCB	RABAC1
CFL2	MRPL37
SLC46A2	HSD17B11
LTBP4	AP3D1
YWHAZ	GNL1
NLE1	NAE1
NGEF	FCGR2A
DACH1	UBE2G1
NCF2	FIP1L1
CAB39L	RBL2
ABCA3	HLA-F
PDCD6	RNASEH2C
LCTL	ATP6V1A
CELSR3	EGFL7
CCBE1	SNX2
SGCA	SERINC1
PAQR4	TRPC2
ASNS	COMMD7
MCM7	BEX3
SOX4	FYB1
MTMR10	UGP2
APBB1	BICD2
TUBA1C	PDCD4
STAC	SVIP
FGF10	BMP6
SH3GL2	MOB2
PLAC1	SH3BGRL2
NIM1K	ANAPC5
CD68	GSDMD
APOBR	TACC1
LIMCH1	TBC1D14
MFSD9	MTHFD2
SCARF1	CD99
XYLB	MTMR12
CAD	FUNDC2
PKIG	TPM1
SLC50A1	KHDRBS1
MYO1C	IRF8
CLIC3	CABP5
KRTAP4-1	TRAPPC6B
IL33	DPP7
REM1	ACAD8
XRCC3	RBM38
HPRT1	EIF4G2
PSMD12	AFTPH
MRPL36	LINC02770
FLT4	MFSD10
DIXDC1	DLD
FAM72D	PSTPIP2
SRL	SSX2IP
LPAR2	PGM1
SAMHD1	TMEM123
FAM71A	OTUD5
DNAH14	LCP1
PPP1R35	PCBP2
RSPO2	GTF3C6
SYNE3	NKTR
GAL	NBR1
ATP1B2	SPTB
MRM1	GGTA1
SRPRB	CASP4
CXCL16	CHD3
RXRG	LIPC
MMP19	TSPAN33
RPL39L	ATP5F1D
PRMT3	RP11-152L20.3
SLC39A11	DAB2
NOP2	SSR4
NR4A3	MAX
CD33	ELMO2
ADGRF4	HDGFL2
IDH2	RHBDD1
XPR1	EIF4A2
NUP85	ACTR2
SRM	LINC02284
MTFP1	EIF1
RCAN1	ZFAS1
TMEM132C	TMED2
TNFRSF18	ASF1A
SLC2A5	RP11-185E8.1
FAM72C	ABCA7
ORC5	ADGRE1
CPOX	HBQ1
C8B	PSMB4
TMED3	UBN1
LAGE3	HLA-G
GEN1	TOR1AIP1
SYT12	CDK5RAP3
INCENP	PTPN18
SLC31A2	CCDC88B
F11	RAB7A
PMP22	TTC33
CXCR2	GOLPH3
GATA2	RDH11
MTCH2	ACTR10
ATP1A2	EVL
ABCG2	SCN1B
BTNL8	CHD4
PRAME	GSTM4
MRPL15	CALM3
SSTR4	WASF1
BORA	PIP4P2
SLC7A7	MATR3
PCYOX1	TYMP
SIK2	RBM3
LRRC70	PACS2
ACTN2	EIF2S1
HPDL	ADD3
GPI	ARAP1
AP1S1	GSTA1
FAM167A	ANKRD13D
PLEKHA8	AP1B1
AGRP	ERBIN
SMAD9	TNFRSF14
PTGIR	PPP2R3C
DLG5	WRNIP1
ZNF138	ANK1
HSPB7	HLA-C
FAAP24	MAP3K2
POLG2	SMIM29
CLCN2	CD69
ADAMTS14	GPD1L
WASF3	TANK
CNFN	STRBP
CCL14	CRBN
ACTL6A	CCDC159
TFG	MBNL2
PEBP4	WBP11
KREMEN2	IDS
ALDH2	ARSA
NKX1-2	ARPP19
FAM131C	PGRMC1
MMP13	SRSF2
TTYH3	SRRM2
TLR4	FSTL4
ADCY9	ST7
PSMD11	CYB5R4
NRG3	NUCKS1
MRPS24	NFE2L2
FAM72B	EIF4E
VIM	MTM1
HYOU1	ARMC8
TBC1D7	TPM2
CETP	PLEKHO1
LHFPL5	C4orf48
KIF20B	MTRR
PC	PDAP1
PTGFRN	HLA-DPA1
PGAM5	COPZ1
SYNM	ILF2
TEX14	EHBP1L1
RANBP1	RPL15
DUOX1	BTN3A2
RBMS3	SQSTM1
NUDT1	SKP1
DUSP9	EAF2
CCDC86	CPQ
GIPC3	MTMR6
SEMA3B	MDM1
DKK2	BLNK
FILIP1	TGFB1I1
PRKDC	PSME3
MYH1	PCNP
ARHGEF16	EXOC5
XDH	PTBP3
GTF2IRD1	NDUFS5
RFC5	TCIRG1
NKAPL	RPSA
CLEC12A	PPP1R18
TRIM58	LAPTM4A
MPHOSPH9	MTMR10
RBP4	ATF4
RAB8B	FEZ2
GPM6B	DCTD
ANKRD22	TM9SF3
ACSS3	MAP1LC3B
AHCY	FKBP2
PABPC1	RAB6B
GUCA2A	BAZ2A
CACYBP	CHMP2A
NOP16	EMP3
TOM1L2	SBDS
RILP	GPCPD1
ZNF423	SLC38A1
CHRDL1	VTA1
HOXA5	COX6B1
PGR	PTP4A2
BMX	ZNF346
CYP27B1	SNAPIN
FLVCR2	ARPC5
SEMA4B	FASTK
MANF	PIK3AP1
CKAP4	VEZF1
SBSPON	C4orf3
BMPER	RAB13
C8orf76	ZNHIT1
SLCO2A1	PSMA7
CLEC4M	TPT1
MYO7B	TM9SF2
LILRA1	UNC45A
RHBDD3	PCGF5
PROM2	CPSF6
GLRX3	BAX
FXYD6	HIF1A
DDX39A	SEC61A1
DCUN1D5	PDHB
MCIDAS	HLA-H
DSN1	AUP1
TBX5	CD244
GKN2	OAT
ST14	TVP23B
CABLES2	HNRNPF
SORBS3	MACF1
NXPH4	HIPK3
STXBP6	COPS8
RAE1	CRTAP
ZNF692	TGFBR2
LOXHD1	RNF181
ANGPTL5	RIT1
KCNJ8	PTCRA
LIMD1	VPS26B
PROS1	ERICH1
POP7	CD46
POLR2D	SELENOF
ABCB9	CYTIP
TNFRSF21	APPL1
FAM189B	CLIC4
NME4	PDLIM7
GRTP1	LOXL3
PCDHGB7	MS4A1
LIG1	CCDC92
GAD1	MFSD14A
CAV2	MRPL28
SULT1A1	AURKAIP1
ERVFRD-1	STK24
TYROBP	DMAC2L
ABLIM3	FBXL5
GIPC2	RCHY1
ANO6	EVA1B
MOCS1	USP39
DGKK	TSC22D3
FCN1	HTATIP2
ZMYND15	NUTM2A-AS1
QKI	PPT1
NES	CARD16
RAPGEF5	SCAMP1
FRMD4B	CUL3
CRIM1	AQP10
NEGR1	GTF2F1
ANKS1A	PDCD6IP
EFEMP1	ZFAND3
PRSS35	LBR
PCDH15	GLUD1
UNG	ATP6V1D
RHBDL1	MPHOSPH8
S100A4	CENATAC
UQCC3	RNF213
FANCF	EDF1
PFDN2	AKIRIN2
L2HGDH	DAP
ADAMTS1	OXR1
MRPS12	KATNAL1
ARRB1	SEC24B
SHANK3	ASPSCR1
EXOSC4	OSTF1
SH3D19	BUB3
IL7R	OGFRL1
ZBTB16	UBE2N
TWF1	LAPTM4B
FBXL19	GADD45A
SMAD7	PAXX
NEK7	DRAP1
HLX	CPNE1
DNMT3B	STX7
GABRA4	ABCF1
SMCO3	LAMTOR4
MRPL24	HK3
HOXC13	GTDC1
RHBDL2	LUC7L3
FAM83H	ME2
ITLN1	ARHGAP17
GNPNAT1	CIAO2B
SSTR1	RPAP3
SAC3D1	NCKIPSD
ADAM12	BECN1
KHDRBS2	PRAM1
UQCRH	PRRC2C
CA3	FMNL1
KNSTRN	NDUFV1
RUVBL1	YME1L1
CAMP	MKRN1
SFTPD	BRD4
PTGDS	ATP6AP2
KIF18A	CAAP1
NUP205	CCNC
HS6ST2	FHOD1
ABCA6	BRD3
RGS9	ATP5MJ
CPAMD8	ACP1
FIBIN	PPP1CB
NOP56	CNBP
EDN1	SEM1
GUCA1A	PIK3CD
C1orf35	TECR
CXCL2	FAM193B
SRRM3	VPS28
RPUSD1	ATG16L2
GALNT14	ADIPOR1
TXNDC17	RBM25
WIF1	BTBD1
LIN7A	ERCC1
AQP11	TRMT2B
MAOB	CDIPT
FOXH1	SEPTIN2
TMEM106B	TNFSF4
BIK	TKFC
ID4	SELL
B3GNT3	FAM107B
SIX1	G3BP2
NATD1	WWP1
FANCA	HERPUD1
NPNT	NUP98
FKBP4	SSBP3
POLD2	TMEM30A
OR51E1	STRN
PNPT1	MALT1
NR4A1	COPS2
CX3CR1	LITAF
TMEM139	LIPA
MEFV	MALAT1
SNX30	SPTLC1
MTFR1	CERS2
IKBKE	SLC9A9
ABCB6	RNF6
ONECUT2	RP11-152K4.2
AQP4	ARHGEF3
GJA5	MTDH
ZNF385B	PTGES3
EPB41L2	LRRC8B
MTFR2	NRGN
BAIAP2L1	GSTM3
LTC4S	MFNG
ZFP64	RPS24
ALAS2	MARCHF7
OVOL1	NDUFS8
ADGRF5	EIF2B1
IBSP	MIIP
CCDC185	CNOT8
LSR	PDCD10
GFRA2	LRBA
C2CD4A	TUBB
MNDA	ATP6AP1
ARHGAP29	DYM
SORD	HSP90AA1
C1orf115	ANKRD36C
ATOH8	WASHC3
NDUFS6	RILPL2
CFC1	PRR14
LIFR	ATP13A2
FGD3	AP1G1
ONECUT1	WWC3
HK3	UBAC2
TTF2	TTLL7
PALD1	TDRP
FBP1	HLA-DRA
SCIMP	POLK
FPR1	BPTF
RNF144B	CDC42BPB
RTKN	VPS35
FAM189A1	CEP20
DNMT3A	LEPROT
STEAP1	MYLK
BDH1	ESYT2
RAB11FIP1	VAPB
AHNAK	TDP2
CYP24A1	COMMD8
PLEKHG6	RAB3GAP2
PODXL	ACO2
SPRY4	RRBP1
SNRNP25	C1orf87
LST1	EIF5B
DPP6	ZMYND11
TSKU	PARD3
RFC2	GFUS
HPSE2	PDS5B
THOC3	SLMAP
LY86	PSTPIP1
BARX1	SLC2A3
NDNF	CHUK
MAGOHB	GOLM2
NR2C2AP	MAP4K4
CCHCR1	SASH3
SULF1	LUC7L
MYOCD	UBLCP1
DRAM1	SFSWAP
FBXO41	SSBP4
OR2W3	GPD2
NRGN	ERC1
FEZF1	BBX
ACKR1	ZNF24
PLA2G1B	TUBGCP3
ARAP3	GON4L
ZNF217	GHITM
BMP2	GSTM5
DHRS13	AQR
MRPL13	FBL
IQSEC1	RPA2
GEMIN6	ENO1
FOXP3	CETN2
ACACB	HNRNPR
BRSK1	EIF3K
GANC	TSPAN18
RASSF2	NDUFB7
NUP37	PRDX3
SHE	ABTB1
NAA40	MYO1G
PGLYRP3	GRIPAP1
N4BP2L1	RPS6KA3
TCF19	EFCAB14
SOX12	RNF11
GCOM1	LTB
LYSMD1	IRF3
FAT4	RNF145
SLC15A3	VPS39
SLCO2B1	GIGYF2
XPOT	ZDHHC7
KCNA10	NAA38
LTA4H	SNX29
SYNE1	RIOK3
TRHDE	YY1AP1
MS4A2	NOSIP
CYP3A7	FBXO9
RCOR2	AHCYL1
BOLA3	RPLP1
KDELR3	CLTC
SRGAP2C	RP11-423H2.3
HPGDS	NNT
GET4	ABHD17A
ITPKA	GTF2B
ACRV1	RPS19BP1
PREX1	SLC50A1
PRKG1	TCF25
CEACAM21	TWSG1-DT
TSPAN12	WASHC5
C1QA	ANKRD17
PDCD5	PXN
EIF4E3	REXO2
DISP1	ATXN10
ART4	ZC3H7A
ABCB1	NONO
CST4	STAG2
SFTPA1	DDB1
SLC5A4	TPT1P4
ABHD6	SAMHD1
CXCR1	RTCB
ARHGAP30	MFF
PSRC1	SERINC3
DBF4B	UBA2
CHI3L2	MAOB
RANBP3L	PLD3
CDKL1	COQ10B
UBE2O	TMEM140
MIOX	PIH1D1
SOD3	PKIG
PYGM	ZWILCH
SRPX	SETD3
THBS2	EPOR
CHAF1A	MLLT3
ZCCHC24	CETP
RAN	CXCL5
TLR8	MTFR1L
NET1	ACSL4
HDHD3	SFPQ
SOX7	CAT
TCEAL2	DDX17
NTNG1	CWF19L2
ARNTL2	JMJD8
CDH3	RPL28
TAPT1	RANGAP1
HEMGN	AIP
U2SURP	PNKP
TBC1D31	NELL2
ADGRB3	PSMC5
RASGRP2	TEX9
ATP2A1	EZR
TJP1	TXNDC11
F2RL3	PAPSS2
ARHGEF10	LYPLA1
DHFR	SLC25A1
MAP3K8	CGRRF1
AOX1	NCOA2
CTDSPL	CTSA
PARD6B	FLOT2
PSMC4	CRLF3
PTS	FRMD3
LBX2	KLHL12
LILRA2	LRCH4
NXF3	MAP1LC3A
SHC3	AK6
TRPM8	FAM81B
SLC35A1	NRAS
SLC25A25	RBM22
TRAK2	SSRP1
SLC9A7	UXT
RFX2	TMCC2
SYNGR4	MBTD1
MID1IP1	CDC14B
PTGER4	SAT1
LMOD3	FYTTD1
CDK5R1	USP10
DROSHA	TSPAN13
DNAJC2	SEC31A
CYGB	AP001189.4
NFIX	ANKRD36B
CITED2	EIF2S3
UCN2	MAN2C1
HECW2	TERF2IP
CXCL13	CTNNAL1
CENPW	UBE2D1
UCK2	NFYB
LYPD1	TTC37
KCNA5	KDELR2
ETS1	FMR1
PDF	CMAHP
COA6	RPL6
ANKRD29	LTBP3
CBX4	PTBP1
GJC2	YLPM1
MPP6	CCDC90B
CEACAM8	DHFR
EDN3	TRAFD1
EMC9	MYO15B
NME2	CKB
SOX18	SLC25A43
PIAS3	GNS
BRCA1	RPL9
PCOLCE2	ARCN1
CSE1L	DUSP5-DT
LCLAT1	TATDN1
TRIM71	KCTD18
AKAP13	EXOC2
SLC12A8	LINC02324
LMNB2	TSPO
IL36RN	RALBP1
ACSM2A	CLEC2L
AKR1B15	TAOK1
PPM1M	SRSF11
MSH5	CD44
MSH2	ATPAF1
RMI1	RGCC
BTK	CDK2AP1
CSF3	RPLP2
TEX11	RBM6
GAB2	MVP
TMOD1	TMSB4XP8
TOMM40	OS9
PRELP	DLEU2
PLCE1	KPNB1
PDGFB	DMAP1
DNASE2B	HVCN1
SHOX2	DENND4C
SFTPA2	NDUFB9
C1QB	MT2A
GMPS	RMND5A
RPGRIP1L	MAP3K7
PCDH9	EML3
GIMAP1-GIMAP5	LGALS1
CYS1	LY6G5C
RTN1	ZNFX1
CYB5A	FCGR3A
RSPO4	BRK1
COL7A1	SET
CDH24	ARRDC3
PCDHGA12	SP110
P3H1	FCMR
ADH1A	ZFR
NIT2	ITGA6
PTPRQ	AKAP13
ENTPD7	CBX3
TMEM243	DUSP11
NCAPD2	PRUNE1
ZRANB3	S100A4
AGTR2	RNPC3
E2F1	DCLRE1A
OVCH2	RSL24D1
DEFA3	NDUFA3
IL1RL2	ATP5F1E
ECM2	REX1BD
SH2B3	C1QBP
SCN2B	RP3-329E20.2
MYOZ1	CEP162
TSPAN4	EEF1B2
MAPK4	PPP4R3A
KCNJ5	SAFB2
TPK1	SATB1
TNNI2	RP11-142C4.5
SLC16A11	ACAP1
COL1A1	WARS1
TNFAIP8L3	RIPK2
ZC3HAV1L	GGA2
ITIH3	MRS2
ADGRD1	PTDSS2
MAGI1	PPP6R2
GPR17	GPSM3
ZDHHC13	OPTN
BPHL	ELOB
POLE	RPL8
CDK4	PGM2
DHX34	MMP1
IL11	TAF10
DIO2	MFSD1
MS4A14	MFSD6
CDC7	UPF3A
SH3BGRL	ASPH
PPBP	S100A6
NHSL2	GORASP2
SNRPB	EFTUD2
PAK1IP1	PKIA
SERINC2	SH3BGRL
SLC26A6	CRY1
CYSTM1	SMU1
SYNPO2L	ARPC2
SELENBP1	BIRC2
ZNF107	PRKCSH
MARS2	SUDS3
STX2	PARP10
MYO7A	TMSB10
FGF2	SESTD1
WDR4	EIF3A
TSPAN6	GUK1
IL6ST	SLK
FLVCR1	FAM91A1
RASSF3	TENT2
PTCRA	SPPL3
DSG2	JAK1
BMP8A	OTULINL
SEL1L2	HERPUD2
CMTM2	PCMTD1
GPSM2	ELOVL5
FGD4	MTHFD2L
APLN	DIS3L
COL13A1	TNNT1
EIF4EBP1	PLA2G12A
ZNF331	CAPN1
ANO2	SIGIRR
INCA1	SUPT4H1
ACSL4	TRAPPC11
TNS3	ADA2
PAQR5	TRPC4AP
NEBL	WAC
VMP1	MCTP1
POMT2	CCDC174
THEMIS2	BID
JAM3	MAF1
OMG	DCXR
RARA	GLB1
MCM3	COTL1
SLC9A3R2	BTBD11
MACF1	TPD52L2
APOL3	PBX3
PFDN4	AGPAT1
TMCO2	NUMB
CCDC102B	S100A10
SGMS2	FARSB
TTLL12	SMARCA2
EHD2	ZDHHC2
EGLN3	CHD2
YBX2	BLVRB
PRDM12	E2F1
C12orf56	PLXNB3
PLEKHH2	TRMT1
VSTM4	ANAPC11
THNSL1	PSMC3
TOP1MT	GSN
VGLL3	NAPRT
GAB1	CDK14
ZNF485	PRMT2
ZC3H12B	COX4I1
DOCK8	SELENOW
ESPN	HPGD
COX6B2	USP25
FAXDC2	POLDIP2
ITPRIP	SNRNP70
KLHL41	STXBP5
LNX2	NDFIP1
SERPINH1	PNP
RNF122	INSIG1
TRPC3	LARP1
ALDH3B2	CORO1C
DUXA	CAPRIN1
ALYREF	MIB2
KRT16	ALKBH5
HPCA	NAGK
SNRPG	TACC3
KCNE1	SCAF4
KMO	KIN
CTNNAL1	TPM4
VASH1	GAS2L1
SLC4A1	DESI1
FCER1G	GNPAT
SYNPO2	STK17A
GJB6	NSMAF
BAIAP2L2	MAP2K1
WFIKKN2	BAZ2B
NDE1	COL6A3
SEC61A2	ZNF529-AS1
DCTPP1	SART1
THBD	PPP6R1
VSIG2	ARL6IP6
TMEM252	EMC2
GALNT7	C20orf27
IGIP	LONRF1
ALPK2	RPL11
GATA1	SMS
TTC28	TSHZ2
SMTNL2	NT5C2
TNFSF11	RTF1
BST1	GNAZ
RRM1	GNPTAB
PRKCQ	ZNF438
SORT1	INTS1
CYC1	CTSS
CAMK2N2	VPS4B
GCSH	NT5C
POP1	IFI27L1
GNG4	PARN
POLA2	STK38
JPH2	SUGT1
PRICKLE3	IDH3G
CDKL5	EMC7
ZNF365	BEND2
CTSH	TINF2
WWC3	SERP1
ASAH1	TESC
TMEM236	LSM14A
SDHAF3	ATP6V1G1
DDO	MORC3
FKBP11	INPP5D
TPSAB1	PTPRA
POLB	TUBGCP4
PADI4	PGGHG
C7	RSBN1L
ITGA10	BOD1L1
PTGES	RPL37A
PODXL2	C2CD5
IL23A	PJA2
C11orf21	GUCD1
CELF2	CHMP5
SLC25A48	NFKB1
LPXN	PRKAA1
ARHGAP11B	SMARCA5
LEFTY2	TBC1D17
LYPD3	EDC4
COL3A1	NELFCD
CTSV	USP47
APCDD1L	EIF1AY
TNFRSF25	AP2B1
SH2D1B	TRAPPC1
GRID1	SMARCA4
KLF13	HPS1
PPARG	LAPTM5
FLRT3	TCF7
SERTAD1	BZW1
SLC6A8	BRD2
APOA5	UTP4
PXDC1	FLII
TOPBP1	CXCL16
CBX2	MYEOV
PUSL1	KPNA5
CYP17A1	UBA1
C5orf46	SF3B2
CTSO	MSANTD3
CDH19	WDR70
CCNO	MSRB3
EFNA2	PNISR
ALPL	SVIL
FBXL6	PRPF6
STAC3	CLEC2D
KLF4	EEF1D
LHX5	CCNH
RPL3L	PDIA4
PHF19	ST3GAL6
MMP3	GSTK1
KIAA1522	DCP2
PTGFR	LAMTOR2
PIK3R5	ITGA4
MYEOV	AC002456.2
TMEM220	FUS
DAAM2	NPM1
NKX3-2	EXOC7
DEFA1B	PGLS
GNGT2	WDR41
LAMC3	ATG5
MME	FCRL6
TBXA2R	PLAAT4
GINS3	CTD-2336O2.1
MXD3	RFLNB
FOLR3	TMBIM1
HAUS8	PDS5A
PRKCZ	NUP214
EVI2B	CFAP161
APOBEC3B	YWHAQ
THRA	CD47
IFI30	CSE1L
CACNB4	ABCE1
MACROD2	RPL18
CSF3R	CD96
KCNIP1	ZNF667-AS1
SLC22A10	BANF1
IL36G	ITM2B
GALNT18	PARVG
CCIN	ETS1
ADGRA1	EPB41L3
CBX1	DEDD
MUSK	USP33
TSPAN32	PPIF
ART1	FAM32A
LHFPL3	CALM2
KLF17	PRPF38B
DDN	TSC22D1
CPA3	PCIF1
DAB2	NADSYN1
EMP3	PUM1
FAP	RUVBL2
DLX6	SECISBP2L
SLC19A1	NENF
AARD	CELF2
CAMK2A	RTN3
RAB3B	DHRS3
ERBB4	PMVK
LRR1	GIPC1
SKP2	ZMPSTE24
NHLRC4	PARP4
SCRIB	SEC23A
ACSM2B	DNM2
MMACHC	NCSTN
MAGI3	CD22
PRPF40B	STUB1
IL1RAPL2	IPO5
AQP9	RPS6KB2
ATP10A	RGS6
SLC8A3	NCOA1
LRRC18	GET1
FOS	ECH1
CPXM1	UBE2H
LAPTM4B	CNOT1
CCDC138	MCL1
RAPGEF2	ATP5PD
BARD1	SMPD4P1
DHCR24	WDR26
METTL11B	PBRM1
SMOX	SWAP70
ARTN	PACC1
MAP6	UBXN1
GPD1L	RARS2
PLA2G5	DDX11L2
CYP2U1	RPS9
STAP2	CCM2
IFT57	FIS1
COLEC10	TSC22D4
NTRK3	PPCS
PLA1A	POLRMT
TSC22D1	ORC3
PRR7	DDX41
ZIC2	EVA1C
TUBB	TMEM131L
GPRIN2	PDZK1IP1
GALNT16	PGAP6
CNN1	PEX16
ADCYAP1R1	UBAP1
MRAS	RAB1A
MATN3	HPS3
C2	PRKD2
FAM124A	PPP6R3
TBX3	DNAJA1
LCN6	CD74
ZNF367	NUP160
FOXO4	RBM42
DTX2	GRTP1
SYPL2	MAGT1
CD37	SFI1
NCAPD3	PDCD2
DQX1	RNPEPL1
GNG7	STT3B
SLC6A13	GMFG
TOX2	LDHA
C19orf38	CUL2
PSPH	PCNT
IGFBP3	SLA
ANO7	GANAB
BTG2	GRK2
S100A3	APMAP
COL17A1	SURF1
KLF15	S100A8
SLC51B	S100A9
PTPRO	LINC00534
ETV1	PUF60
L1TD1	CAPG
TMEM63C	PI4KB
SYNGR3	TAPBP
SPHKAP	HEMGN
CHORDC1	PPM1A
GTPBP3	NDUFB11
SCN1A	RPS4Y1
GUCA2B	MAP4K1
SCGB1A1	SKAP2
PGLYRP4	MICU2
RANGAP1	UQCRC2
LRCH2	TMX4
NR5A2	MRPL51
ABCC9	BAZ1A
NCKAP1L	NKG7
C8orf34	GSAP
MGP	FBXW5
DDR1	MAPRE2
LILRB3	SEC23B
ZBED2	UBE2R2
SEC61G	MAP3K1
CTIF	PCM1
CA2	SYNE2
EFR3B	MKKS
LAPTM5	TWSG1
RASSF8	ZNF106
RGS13	IGF2BP3
AKAP12	RABGAP1
TCP11L2	MRPL3
SLC35F2	BST2
CLEC4E	XPNPEP1
DCSTAMP	ODF2
SOBP	CBX7
CTD-3214H19.16	CCDC175
KCNMB3	NDUFS4
EHD1	ATP5ME
LILRA6	CAPN7
MTURN	PHGDH
RPS6KA2	OSTM1
ADTRP	SUSD1
LAT2	AAGAB
SFRP5	ITM2A
PARD3B	SLC25A5
CYBB	PHYKPL
GPRC5A	HOOK3
LRRC8C	ANKRD26
CXCL12	NOP53
CD300E	NPC2
SOCS2	VPS8
NUDT8	GMPR2
DAPK1	TAF2
DCDC2	RP11-446N19.1
C14orf180	ELMO1
TNS4	USP28
TLCD2	CTR9
KCNAB2	LPCAT1
CAMK2N1	SMAD2
RUNX1T1	UBA7
DLL4	XBP1
FAM184A	SYNGR2
RAB40A	LAMP5
GPR87	CPVL
APBB2	MEA1
CMTM5	GDE1
VTN	CORO1A
ODF3L1	ESYT1
APOA1	MTREX
GPR65	KSR1
DGKI	DDX39A
HBZ	ARFGAP3
IGLON5	PSMC2
SLC29A4	GLT8D1
HCN3	SEC24C
RGS17	IL32
ATAD3B	DAXX
GMDS	GRK5
CHAC2	ATP5PB
RRS1	RHOT1
SIRPB2	RPL36
NFAM1	GOLGA5
DRP2	RALGDS
OTUB2	HNRNPA3
HMGCLL1	NSUN2
ESYT3	CPT1A
FBXO45	NUDC
[truncated: 3,783 more rows]

## Sheet: Figure 3C
gene	logFC	AveExpr	t	P.Value	adj.P.Val	B	Diff	Cluster
DSG3	7.24543	-0.873547	19.2031	4.09e-70	4.08e-68	148.848	up	Cluster3
CALML3	6.80977	0.0462958	17.8085	9.18e-62	5.47e-60	129.713	up	Cluster3
SPRR1A	6.3967	-0.407586	14.5297	1.67e-43	2.85e-42	87.9085	up	Cluster3
SPRR2E	6.35851	-2.44221	15.5897	3.6e-49	8.96e-48	100.873	up	Cluster3
SPRR2A	6.3553	-0.0169775	15.0961	1.68e-46	3.54e-45	94.7642	up	Cluster3
MAGEA4	6.34819	-2.54812	15.394	4.18e-48	9.78e-47	98.4369	up	Cluster3
C10orf99	6.17492	-3.44373	16.8169	5.07e-56	2.06e-54	116.56	up	Cluster3
UGT1A7	6.10318	-3.25124	17.454	1.09e-59	5.79e-58	124.965	up	Cluster3
SERPINB13	6.06947	-2.01401	16.4608	5.29e-54	1.85e-52	111.938	up	Cluster3
KRT6B	6.04675	1.42185	16.5738	1.22e-54	4.49e-53	113.399	up	Cluster3
GGTLC1	6.02982	-0.693383	23.1537	3.82e-95	5.18e-93	206.23	up	Cluster2
IL37	5.5218	-3.02303	20.8392	2.89e-80	1.87e-78	172.094	up	Cluster2
MUC21	5.44835	-0.100455	21.8589	9.36e-87	8.24e-85	186.981	up	Cluster2
SFTA2	5.29657	4.95587	20.0395	2.92e-75	1.42e-73	160.613	up	Cluster2
XAGE1A	5.23751	1.05977	12.7476	1.42e-34	1.03e-33	67.3963	up	Cluster2
APOH	5.1838	-2.26899	19.9826	6.58e-75	3.13e-73	159.804	up	Cluster2
SFTA3	5.1256	3.54752	20.3827	2.12e-77	1.15e-75	165.518	up	Cluster2
NAPSA	5.08046	6.66958	24.0195	7.79e-101	1.3e-98	219.286	up	Cluster2
PLA2G12B	4.84873	-3.55287	18.7053	4.23e-67	1.38e-65	141.896	up	Cluster2
SPINK13	4.8449	-4.7903	18.4637	1.19e-65	3.68e-64	138.571	up	Cluster2
FGA	2.74498	0.100106	9.6794	3.1e-21	1.44e-17	37.3489	up	Cluster1
FGG	2.73194	2.43665	9.54733	1e-20	3.11e-17	36.2099	up	Cluster1
TFF1	2.33216	-1.15224	7.41675	2.57e-13	5.09e-11	19.6956	up	Cluster1
FGB	2.27856	-2.63698	6.30123	4.44e-10	2.19e-08	12.5275	up	Cluster1
MAGEA3	2.15689	-2.24378	5.55494	3.57e-08	7.94e-07	8.33319	up	Cluster1
MAGEA6	2.13568	-2.84536	5.30604	1.38e-07	2.47e-06	7.04436	up	Cluster1
BPIFA1	2.11792	1.61579	6.48921	1.36e-10	8.46e-09	13.6609	up	Cluster1
CSAG1	2.00242	-3.02121	5.8529	6.56e-09	1.96e-07	9.94881	up	Cluster1
DEFA3	1.87618	-6.6289	7.10693	2.27e-12	3.19e-10	17.599	up	Cluster1
CGA	1.8357	-5.7699	6.92402	7.88e-12	8.77e-10	16.3991	up	Cluster1

## Sheet: Figure 4A
pathway	TCGA-05-4250-01	TCGA-05-4382-01	TCGA-05-4384-01	TCGA-05-4389-01	TCGA-05-4390-01	TCGA-05-4396-01	TCGA-05-4397-01	TCGA-05-4398-01	TCGA-05-4402-01	TCGA-05-4403-01	TCGA-05-4405-01	TCGA-05-4415-01	TCGA-05-4417-01	TCGA-05-4418-01	TCGA-05-4420-01	TCGA-05-4422-01	TCGA-05-4424-01	TCGA-05-4425-01	TCGA-05-4426-01	TCGA-05-4427-01	TCGA-05-4430-01	TCGA-05-4432-01	TCGA-05-4433-01	TCGA-05-4434-01	TCGA-05-5420-01	TCGA-05-5423-01	TCGA-05-5425-01	TCGA-05-5428-01	TCGA-05-5429-01	TCGA-05-5715-01	TCGA-18-3407-01	TCGA-18-3408-01	TCGA-18-3409-01	TCGA-18-3410-01	TCGA-18-3411-01	TCGA-18-3412-01	TCGA-18-3414-01	TCGA-18-3415-01	TCGA-18-3416-01	TCGA-18-3417-01	TCGA-18-3419-01	TCGA-18-3421-01	TCGA-18-4083-01	TCGA-18-4086-01	TCGA-18-4721-01	TCGA-18-5592-01	TCGA-18-5595-01	TCGA-21-1070-01	TCGA-21-1071-01
TNFA SIGNALING VIA NFKB	0.448844	0.392392	0.341136	0.289384	0.320535	0.302956	0.261489	0.430962	0.313395	0.369709	0.350305	0.36974	0.429873	0.406621	0.279601	0.311389	0.347745	0.415369	0.355304	0.389588	0.370875	0.346919	0.387847	0.40444	0.36972	0.356479	0.419939	0.311193	0.396294	0.294921	0.420703	0.302769	0.335462	0.39426	0.361424	0.34562	0.392144	0.408232	0.358945	0.414909	0.323716	0.333817	0.285481	0.366958	0.348171	0.324628	0.311876	0.430579	0.364795
HYPOXIA	0.405033	0.425702	0.352472	0.312981	0.38931	0.33394	0.347538	0.410978	0.378046	0.373374	0.347072	0.362162	0.384993	0.398505	0.327666	0.317355	0.383854	0.376435	0.408878	0.369414	0.369559	0.386243	0.348266	0.414731	0.338929	0.326633	0.36227	0.359055	0.377204	0.330699	0.417765	0.375917	0.425017	0.364961	0.375382	0.366911	0.380133	0.403217	0.351326	0.412583	0.354996	0.381588	0.365467	0.391991	0.387492	0.388054	0.416278	0.380853	0.390383
CHOLESTEROL HOMEOSTASIS	0.444125	0.476377	0.436603	0.44083	0.477183	0.468514	0.457624	0.468596	0.479964	0.483606	0.463035	0.491826	0.421659	0.441197	0.433279	0.421566	0.499323	0.482957	0.427859	0.427778	0.464086	0.484913	0.479459	0.443614	0.478783	0.46685	0.482567	0.44671	0.524969	0.490144	0.473603	0.429674	0.432258	0.460269	0.476278	0.454091	0.472993	0.486618	0.47188	0.462171	0.459161	0.476778	0.438344	0.481915	0.502579	0.448022	0.498153	0.444991	0.465458
MITOTIC SPINDLE	0.367134	0.325716	0.298818	0.297908	0.311133	0.31508	0.360753	0.335832	0.305495	0.270432	0.329412	0.39248	0.322616	0.288658	0.310069	0.289401	0.368561	0.300644	0.313376	0.403586	0.283332	0.328894	0.35057	0.331717	0.231778	0.22515	0.311209	0.258148	0.299291	0.303002	0.332974	0.300641	0.312126	0.35117	0.29994	0.30784	0.320331	0.313899	0.373519	0.298648	0.345113	0.281116	0.375895	0.348188	0.338927	0.394726	0.413655	0.366795	0.375001
WNT BETA CATENIN SIGNALING	0.178806	0.204609	0.24559	0.272709	0.220437	0.198392	0.131795	0.178553	0.199565	0.188398	0.21478	0.218166	0.209585	0.198107	0.162374	0.213765	0.218084	0.201711	0.176099	0.180863	0.207925	0.199137	0.173947	0.205147	0.140886	0.112874	0.174164	0.117319	0.143131	0.171413	0.212888	0.229534	0.255292	0.151559	0.22478	0.205867	0.231432	0.22623	0.251875	0.259476	0.223824	0.184095	0.280246	0.228239	0.271542	0.325306	0.268136	0.236632	0.243077
TGF BETA SIGNALING	0.477028	0.445194	0.438059	0.36908	0.403951	0.436117	0.320632	0.425694	0.440129	0.451507	0.46664	0.414359	0.458585	0.40121	0.365703	0.343948	0.453702	0.455665	0.428224	0.464224	0.451289	0.43861	0.453495	0.441036	0.334349	0.354547	0.420446	0.346498	0.430915	0.405726	0.440104	0.371283	0.471538	0.378526	0.390081	0.360748	0.419174	0.400803	0.331962	0.426522	0.348807	0.333246	0.374544	0.410432	0.396067	0.418615	0.425812	0.413597	0.421066
IL6 JAK STAT3 SIGNALING	0.298648	0.343627	0.235683	0.296212	0.253516	0.225323	0.267616	0.363456	0.27097	0.296708	0.26355	0.23925	0.335007	0.298518	0.212103	0.272503	0.274427	0.336747	0.302508	0.277875	0.308916	0.265369	0.328286	0.338745	0.372199	0.299574	0.344875	0.258764	0.227695	0.242658	0.275119	0.241797	0.258786	0.29802	0.261758	0.229526	0.239328	0.285329	0.270306	0.279333	0.258129	0.253735	0.182466	0.262456	0.272073	0.211576	0.15907	0.331674	0.277204
DNA REPAIR	0.47494	0.456327	0.453912	0.480802	0.481051	0.432278	0.499781	0.479379	0.464096	0.451011	0.430063	0.501163	0.437854	0.491	0.484598	0.467283	0.449213	0.466521	0.47947	0.461262	0.455931	0.464783	0.440925	0.476048	0.493347	0.470114	0.477246	0.492489	0.471935	0.454634	0.460833	0.461408	0.454248	0.50587	0.495975	0.498933	0.489091	0.478815	0.494175	0.474617	0.482436	0.510501	0.510649	0.488099	0.489757	0.48562	0.501924	0.484212	0.477815
G2M CHECKPOINT	0.40353	0.315072	0.221727	0.347442	0.409153	0.293047	0.466681	0.365611	0.322494	0.251007	0.274513	0.46714	0.306508	0.333407	0.405891	0.306259	0.387483	0.315311	0.298973	0.409403	0.287914	0.365039	0.337428	0.364085	0.324014	0.24404	0.368498	0.341611	0.330932	0.30624	0.38277	0.377049	0.336331	0.449922	0.431908	0.431848	0.41365	0.398073	0.463465	0.388305	0.45326	0.415441	0.475759	0.435223	0.438746	0.470588	0.521173	0.439346	0.441722
APOPTOSIS	0.481708	0.466951	0.436353	0.426167	0.411409	0.405482	0.395574	0.455634	0.452296	0.461128	0.451197	0.415042	0.461343	0.448858	0.388914	0.414913	0.458716	0.475345	0.454909	0.465255	0.449957	0.430146	0.466519	0.483514	0.451191	0.450897	0.463299	0.418515	0.453095	0.434249	0.445972	0.433048	0.446089	0.455076	0.450736	0.431014	0.464352	0.473709	0.444115	0.462045	0.416968	0.437696	0.433046	0.479551	0.457118	0.434312	0.428296	0.502402	0.438873
NOTCH SIGNALING	0.299505	0.33429	0.304322	0.261169	0.264526	0.287804	0.231784	0.271354	0.312929	0.324656	0.356824	0.227567	0.299052	0.231675	0.261894	0.236666	0.328219	0.326684	0.280848	0.262671	0.331964	0.276028	0.318137	0.258783	0.184284	0.222515	0.232896	0.252491	0.289508	0.308152	0.281286	0.250831	0.33849	0.258612	0.282161	0.284013	0.280262	0.24969	0.26711	0.299447	0.241484	0.201462	0.27684	0.270028	0.286094	0.289939	0.263987	0.249641	0.296284
ADIPOGENESIS	0.457228	0.451451	0.49043	0.476692	0.456858	0.459647	0.474837	0.458443	0.475929	0.479907	0.453482	0.452391	0.472083	0.48134	0.463908	0.474088	0.477146	0.465921	0.46284	0.447059	0.466902	0.460457	0.465594	0.463864	0.46309	0.470814	0.479047	0.475466	0.466738	0.467735	0.449613	0.439848	0.453317	0.435652	0.442405	0.448073	0.446699	0.45142	0.426593	0.461407	0.451053	0.458098	0.419562	0.44618	0.446869	0.449561	0.445087	0.44156	0.441118
ESTROGEN RESPONSE EARLY	0.278454	0.277415	0.307651	0.290266	0.302875	0.305882	0.231979	0.281466	0.277138	0.330872	0.302054	0.247486	0.309424	0.294877	0.250984	0.265516	0.295256	0.3082	0.273761	0.262082	0.281047	0.297192	0.326348	0.324234	0.203744	0.256801	0.289308	0.230052	0.299955	0.292629	0.294606	0.271492	0.270076	0.228525	0.251013	0.285824	0.274731	0.262803	0.23308	0.274399	0.248785	0.241328	0.2111	0.278702	0.260851	0.28711	0.307453	0.295991	0.271862
ESTROGEN RESPONSE LATE	0.329681	0.304636	0.325544	0.32882	0.331103	0.324806	0.288416	0.315381	0.316811	0.387371	0.319952	0.296435	0.335323	0.341509	0.306261	0.298172	0.33013	0.354144	0.303551	0.286622	0.328686	0.32892	0.374556	0.364108	0.285613	0.319008	0.339426	0.289173	0.353802	0.340667	0.350132	0.321742	0.318135	0.305465	0.339002	0.364915	0.333866	0.336519	0.30071	0.337124	0.298855	0.335052	0.277511	0.356243	0.326441	0.340821	0.371301	0.377365	0.328156
ANDROGEN RESPONSE	0.427423	0.392076	0.411629	0.40589	0.424572	0.43417	0.379409	0.39558	0.41001	0.441012	0.425886	0.416868	0.440937	0.382719	0.395825	0.406863	0.469078	0.422488	0.384145	0.39622	0.413493	0.39513	0.438452	0.415604	0.408862	0.408618	0.415407	0.38391	0.406747	0.428634	0.404458	0.417893	0.383052	0.381997	0.407615	0.373325	0.403929	0.414746	0.386636	0.410929	0.391937	0.393936	0.353378	0.399847	0.429469	0.389625	0.414426	0.392924	0.429159
MYOGENESIS	0.182399	0.238121	0.226561	0.16921	0.202349	0.164842	0.177691	0.192614	0.210301	0.194937	0.246467	0.112717	0.244632	0.161135	0.174167	0.167986	0.209744	0.20727	0.18676	0.174334	0.235347	0.204289	0.173957	0.21287	0.122066	0.183734	0.173247	0.142836	0.155644	0.195295	0.19515	0.141741	0.225642	0.118135	0.16317	0.167299	0.182442	0.180101	0.121534	0.210532	0.13684	0.150439	0.17153	0.20522	0.164888	0.182677	0.179678	0.173047	0.168483
PROTEIN SECRETION	0.503391	0.495542	0.511093	0.495612	0.484567	0.537344	0.480472	0.486635	0.509521	0.495437	0.495829	0.516402	0.525637	0.488019	0.494991	0.491721	0.511375	0.499331	0.499835	0.539827	0.487808	0.503076	0.531694	0.485844	0.486414	0.499909	0.498137	0.479305	0.499945	0.523613	0.500776	0.552259	0.509673	0.480746	0.489316	0.470588	0.482252	0.507457	0.48273	0.490505	0.485705	0.481423	0.485012	0.484378	0.526938	0.480557	0.4685	0.482655	0.523161
INTERFERON ALPHA RESPONSE	0.486901	0.456109	0.395619	0.465033	0.356282	0.427413	0.533935	0.514817	0.534672	0.506176	0.464255	0.468614	0.46403	0.546157	0.334394	0.44044	0.480776	0.527286	0.460971	0.472345	0.484521	0.40698	0.535584	0.552829	0.536719	0.500371	0.505469	0.404546	0.452869	0.442478	0.471119	0.354168	0.36104	0.448249	0.370576	0.391006	0.440092	0.427608	0.506283	0.353766	0.450328	0.412225	0.376349	0.398891	0.465522	0.359897	0.34148	0.600208	0.443031
INTERFERON GAMMA RESPONSE	0.438775	0.422689	0.338434	0.42471	0.312182	0.346988	0.432381	0.464025	0.441645	0.419929	0.402848	0.411839	0.437536	0.472387	0.284266	0.404156	0.40384	0.459899	0.390865	0.412907	0.429446	0.376132	0.457061	0.492955	0.509276	0.442352	0.466862	0.359598	0.355233	0.378709	0.415855	0.350352	0.33482	0.436908	0.352528	0.345784	0.379065	0.415463	0.47444	0.359772	0.40611	0.391523	0.353537	0.376621	0.435555	0.333237	0.285384	0.521556	0.393087
APICAL JUNCTION	0.310615	0.313248	0.286219	0.255006	0.260006	0.245074	0.231466	0.291541	0.300186	0.295575	0.327696	0.238663	0.298212	0.257511	0.249373	0.229014	0.297491	0.290002	0.283194	0.285112	0.334849	0.270718	0.29094	0.306794	0.206222	0.249284	0.272192	0.226508	0.260102	0.286524	0.307194	0.267762	0.32494	0.279706	0.260038	0.251694	0.268761	0.272491	0.257684	0.31775	0.244022	0.227389	0.280539	0.303149	0.290389	0.29417	0.270302	0.300611	0.294909
APICAL SURFACE	0.186222	0.158573	0.115361	0.101122	0.113651	0.0931679	0.146252	0.175254	0.124822	0.186157	0.149782	0.149962	0.165324	0.169181	0.0966242	0.0687916	0.166001	0.154885	0.134016	0.142549	0.163645	0.112802	0.160038	0.1831	0.0898226	0.0706471	0.152412	0.132713	0.123988	0.147475	0.211944	0.180075	0.168936	0.202123	0.177964	0.19813	0.208939	0.202255	0.223955	0.214393	0.134136	0.141266	0.21273	0.221186	0.187096	0.209143	0.223747	0.242375	0.199925
HEDGEHOG SIGNALING	0.148185	0.130621	0.143127	0.0879876	0.0875797	0.181159	0.0959486	0.133089	0.11151	0.12723	0.181966	0.0674799	0.145251	0.0398999	0.0327171	0.103993	0.131258	0.170565	0.120806	0.131768	0.112775	0.106614	0.143836	0.176349	-0.00620933	0.0703875	0.0759557	-0.0116039	0.0589513	0.103963	0.164818	0.197344	0.200907	0.0785328	0.113476	0.0821555	0.099615	0.109711	0.0883786	0.176104	0.0986852	0.0735734	0.176144	0.158149	0.18764	0.157909	0.187313	0.0913108	0.163954
COMPLEMENT	0.346818	0.347552	0.310397	0.332963	0.289907	0.301019	0.300678	0.337302	0.324218	0.36813	0.30855	0.31624	0.364235	0.34211	0.272057	0.308455	0.335357	0.349491	0.324306	0.32612	0.346193	0.310515	0.37407	0.367137	0.385219	0.336258	0.36884	0.296848	0.30223	0.336365	0.323037	0.306355	0.317554	0.310379	0.314235	0.28612	0.310495	0.323245	0.315114	0.319479	0.30593	0.295059	0.26389	0.312458	0.332994	0.275219	0.253974	0.370754	0.31522
UNFOLDED PROTEIN RESPONSE	0.537775	0.520646	0.492672	0.520818	0.523672	0.509277	0.520991	0.540209	0.505597	0.481645	0.524954	0.556683	0.533269	0.543375	0.53845	0.522447	0.527266	0.50538	0.506408	0.51836	0.522664	0.525403	0.510262	0.532423	0.523591	0.496037	0.533242	0.503941	0.484301	0.503939	0.547575	0.52065	0.530453	0.517732	0.532373	0.524632	0.525975	0.537618	0.551846	0.548927	0.542439	0.552212	0.538558	0.545427	0.56354	0.506675	0.54428	0.521048	0.563884
PI3K AKT MTOR SIGNALING	0.39479	0.395867	0.378195	0.411489	0.386362	0.404824	0.386118	0.408152	0.403045	0.375281	0.385843	0.413193	0.404985	0.416318	0.38372	0.397822	0.395573	0.387839	0.380884	0.415567	0.392917	0.4014	0.400463	0.395347	0.40455	0.386493	0.426829	0.369961	0.363846	0.380022	0.408395	0.400155	0.390135	0.42787	0.409253	0.40781	0.404142	0.414016	0.425568	0.396009	0.419106	0.406983	0.3986	0.40542	0.42311	0.410584	0.428367	0.405904	0.412232
MTORC1 SIGNALING	0.553582	0.534609	0.478703	0.536094	0.544647	0.488995	0.54691	0.540176	0.538242	0.499796	0.494675	0.592435	0.515198	0.549292	0.536792	0.507604	0.544757	0.525017	0.506004	0.508571	0.508027	0.534239	0.519917	0.552379	0.55052	0.50653	0.538485	0.541421	0.528884	0.514755	0.575516	0.558084	0.53362	0.552849	0.60241	0.59095	0.542411	0.592425	0.595572	0.573837	0.565528	0.586326	0.556037	0.587736	0.608104	0.580378	0.607791	0.555201	0.60415
E2F TARGETS	0.444862	0.337475	0.247779	0.398146	0.448551	0.305338	0.527315	0.410725	0.345816	0.257508	0.29715	0.499688	0.31745	0.379371	0.440957	0.342776	0.414109	0.353511	0.343526	0.43142	0.318659	0.398347	0.327444	0.394458	0.382583	0.315011	0.401218	0.416662	0.367465	0.334016	0.40285	0.4217	0.351354	0.508339	0.473146	0.491117	0.436628	0.437909	0.516321	0.433411	0.480702	0.481695	0.526392	0.479285	0.475136	0.492282	0.579291	0.486315	0.475947
MYC TARGETS V1	0.685819	0.647495	0.631994	0.672126	0.682847	0.638902	0.690481	0.677185	0.655355	0.621034	0.645264	0.723527	0.647433	0.672	0.675998	0.65585	0.676077	0.650012	0.652794	0.676161	0.651035	0.664281	0.64742	0.678513	0.665719	0.637316	0.678575	0.677911	0.660704	0.636933	0.682109	0.679393	0.67064	0.701173	0.707095	0.701931	0.685182	0.692898	0.71579	0.683886	0.704285	0.70295	0.72445	0.712887	0.70333	0.703172	0.730859	0.691021	0.705458
MYC TARGETS V2	0.487116	0.389466	0.38471	0.46087	0.489245	0.367534	0.428767	0.487165	0.400512	0.357371	0.427003	0.576359	0.409927	0.470241	0.456056	0.455929	0.425562	0.407282	0.41326	0.41082	0.407413	0.435303	0.393567	0.464138	0.453108	0.384731	0.463125	0.472459	0.422641	0.425511	0.471684	0.388242	0.419977	0.487831	0.506184	0.498855	0.491738	0.465111	0.515105	0.495308	0.475617	0.539103	0.566973	0.505263	0.525628	0.519727	0.546089	0.460186	0.486463
EPITHELIAL MESENCHYMAL TRANSITION	0.452611	0.501083	0.32727	0.306252	0.418372	0.300181	0.297492	0.421398	0.422694	0.381351	0.446256	0.34456	0.488354	0.391558	0.360118	0.223762	0.403722	0.444877	0.378944	0.396121	0.48052	0.386672	0.307582	0.459275	0.332924	0.318418	0.377454	0.346462	0.402898	0.388781	0.46982	0.385054	0.547058	0.363335	0.409197	0.346261	0.413256	0.436223	0.279421	0.536041	0.271696	0.371874	0.417171	0.440573	0.447949	0.38202	0.335363	0.425774	0.467433
INFLAMMATORY RESPONSE	0.246216	0.249351	0.168826	0.181339	0.15936	0.11284	0.141377	0.26752	0.19253	0.223796	0.196037	0.174902	0.248658	0.22437	0.13166	0.160306	0.203529	0.259971	0.209052	0.21526	0.229044	0.178825	0.220941	0.246928	0.269843	0.234711	0.252505	0.172464	0.153218	0.168427	0.210439	0.177485	0.177639	0.223613	0.192592	0.16103	0.179884	0.217478	0.221961	0.208977	0.185801	0.182497	0.102924	0.191897	0.217763	0.135774	0.089488	0.253888	0.194115
XENOBIOTIC METABOLISM	0.278685	0.292755	0.324347	0.336444	0.281884	0.312555	0.298202	0.264279	0.289902	0.326002	0.268436	0.272549	0.296643	0.350306	0.25927	0.312859	0.296895	0.325111	0.264607	0.236709	0.280422	0.270128	0.326185	0.321586	0.344085	0.29808	0.326699	0.298595	0.331574	0.299389	0.309644	0.287042	0.272305	0.262528	0.304393	0.304608	0.285717	0.306078	0.285976	0.289316	0.267692	0.298603	0.235291	0.304922	0.295614	0.277266	0.280112	0.277241	0.296548
FATTY ACID METABOLISM	0.380973	0.392966	0.442848	0.439367	0.39626	0.443186	0.418826	0.372991	0.414124	0.415421	0.364449	0.382461	0.404107	0.419011	0.388789	0.439298	0.418892	0.422821	0.378534	0.366039	0.386803	0.388992	0.419174	0.413899	0.437295	0.433406	0.427296	0.413781	0.453315	0.407942	0.41057	0.425636	0.383128	0.377855	0.415653	0.433521	0.409728	0.417959	0.41309	0.394619	0.406164	0.423774	0.365065	0.409327	0.425116	0.402327	0.408864	0.378161	0.399424
OXIDATIVE PHOSPHORYLATION	0.610657	0.602383	0.615889	0.632451	0.624155	0.628798	0.655701	0.59262	0.608317	0.61975	0.5967	0.630557	0.621791	0.659108	0.626466	0.639337	0.615415	0.617847	0.605722	0.59584	0.61157	0.627886	0.595628	0.614987	0.653829	0.649383	0.646298	0.643607	0.629475	0.611613	0.619602	0.616771	0.607994	0.6152	0.636004	0.642333	0.636838	0.630644	0.627355	0.631068	0.643157	0.665247	0.620154	0.634822	0.627353	0.637801	0.622862	0.614269	0.618069
GLYCOLYSIS	0.422277	0.415088	0.355878	0.382602	0.423816	0.381625	0.401753	0.408251	0.431438	0.410688	0.387075	0.406589	0.383977	0.42088	0.413864	0.35888	0.404489	0.392973	0.427168	0.362594	0.390773	0.40285	0.384184	0.416291	0.364314	0.359916	0.391647	0.410351	0.420686	0.393327	0.409872	0.386375	0.395047	0.3671	0.428353	0.410032	0.392519	0.43436	0.386244	0.429575	0.410393	0.422101	0.372904	0.408525	0.397066	0.409862	0.417267	0.389096	0.424017
REACTIVE OXYGEN SPECIES PATHWAY	0.546275	0.550308	0.583672	0.584655	0.528674	0.504659	0.563974	0.558076	0.53326	0.543434	0.528585	0.581868	0.525229	0.583779	0.498238	0.560737	0.544998	0.559466	0.545296	0.517683	0.527704	0.540876	0.558283	0.57619	0.54238	0.515569	0.543441	0.570468	0.509588	0.520216	0.580722	0.57791	0.539776	0.520469	0.571816	0.553627	0.535312	0.589499	0.574388	0.544968	0.525766	0.533702	0.505672	0.584083	0.58318	0.585825	0.584273	0.561306	0.59888
P53 PATHWAY	0.423784	0.413654	0.422833	0.411121	0.383511	0.377089	0.367615	0.396253	0.401061	0.429911	0.400665	0.341888	0.39624	0.420543	0.357233	0.398897	0.384317	0.443751	0.43599	0.390312	0.403194	0.385241	0.428075	0.443344	0.37057	0.393678	0.405116	0.370138	0.4262	0.400506	0.457136	0.411856	0.423498	0.413772	0.430038	0.447336	0.435163	0.441468	0.429745	0.440565	0.413501	0.41952	0.411802	0.441824	0.434572	0.435387	0.456156	0.466716	0.422941
UV RESPONSE UP	0.411928	0.385276	0.375634	0.378618	0.405285	0.381673	0.404509	0.39627	0.370586	0.389856	0.377075	0.384282	0.39748	0.397432	0.405037	0.381671	0.400436	0.3978	0.390943	0.389548	0.397757	0.402875	0.396744	0.407695	0.399586	0.393751	0.425322	0.376219	0.397865	0.370371	0.40672	0.371504	0.386359	0.386298	0.410484	0.402065	0.390352	0.424419	0.390258	0.413287	0.404631	0.405997	0.362329	0.404611	0.415855	0.4028	0.422617	0.416806	0.392591
UV RESPONSE DN	0.292478	0.281939	0.30188	0.199142	0.255147	0.291923	0.175071	0.245964	0.283451	0.290367	0.307108	0.304101	0.306402	0.236078	0.224196	0.20957	0.316994	0.278266	0.291865	0.302684	0.301281	0.244234	0.315139	0.284062	0.189729	0.220548	0.247829	0.205444	0.259661	0.262169	0.294635	0.277319	0.330042	0.206014	0.243303	0.226219	0.257027	0.246076	0.206656	0.289922	0.204217	0.219233	0.251714	0.265508	0.281726	0.26754	0.271222	0.256954	0.290617
ANGIOGENESIS	0.406894	0.400168	0.283277	0.276258	0.362535	0.327416	0.231226	0.364453	0.383221	0.333427	0.363862	0.356489	0.421541	0.300834	0.317736	0.285359	0.377985	0.349269	0.337997	0.354342	0.402363	0.348867	0.283762	0.332341	0.307276	0.279608	0.344114	0.25456	0.304471	0.319858	0.362137	0.312713	0.430025	0.281743	0.326524	0.278336	0.355378	0.335551	0.253408	0.436682	0.236603	0.315529	0.311892	0.314216	0.348991	0.317689	0.269411	0.366052	0.359073
HEME METABOLISM	0.287357	0.298386	0.324709	0.310861	0.2847	0.321032	0.299693	0.29538	0.31376	0.307175	0.311128	0.285137	0.311588	0.299412	0.283078	0.307076	0.319552	0.300975	0.310876	0.319854	0.305352	0.300232	0.313369	0.310277	0.275271	0.301538	0.295112	0.300625	0.279397	0.30238	0.305281	0.31782	0.290436	0.281728	0.290987	0.289887	0.284771	0.296566	0.28343	0.291978	0.288093	0.282084	0.255925	0.300311	0.304973	0.299756	0.312793	0.297794	0.308235
COAGULATION	0.311418	0.330178	0.309581	0.293157	0.320118	0.306686	0.257981	0.292958	0.302942	0.349807	0.318756	0.23345	0.33936	0.308694	0.274372	0.292784	0.309944	0.353911	0.308633	0.273457	0.348132	0.279958	0.312571	0.332873	0.318838	0.287484	0.322147	0.250086	0.30045	0.348387	0.30475	0.263554	0.31804	0.187622	0.249817	0.241828	0.268731	0.275905	0.177844	0.320933	0.187366	0.241342	0.22676	0.27093	0.264693	0.225726	0.20106	0.305517	0.268282
IL2 STAT5 SIGNALING	0.323732	0.301679	0.273634	0.300937	0.259966	0.252959	0.234417	0.311996	0.274442	0.312156	0.274421	0.287501	0.334296	0.297089	0.24694	0.268093	0.296018	0.328238	0.269846	0.286783	0.296314	0.282431	0.328169	0.319292	0.315799	0.294823	0.310607	0.253878	0.252843	0.272215	0.275758	0.277547	0.280311	0.271373	0.283761	0.253268	0.259367	0.286726	0.272972	0.303875	0.253263	0.26768	0.24182	0.286296	0.313962	0.264232	0.228171	0.33198	0.278275
BILE ACID METABOLISM	0.0987787	0.0936637	0.149153	0.174415	0.11937	0.171756	0.152624	0.0892831	0.13859	0.170509	0.142936	0.116411	0.112736	0.12522	0.124107	0.170182	0.142149	0.180784	0.138842	0.108333	0.141294	0.139015	0.150803	0.136324	0.159503	0.201933	0.154048	0.142929	0.172654	0.138421	0.119589	0.115156	0.130429	0.127457	0.138109	0.122915	0.107234	0.131696	0.111417	0.13886	0.103197	0.110197	0.0865521	0.124682	0.120122	0.123156	0.10192	0.098631	0.113448
PEROXISOME	0.348398	0.327539	0.352931	0.384181	0.35909	0.379538	0.366454	0.336027	0.37602	0.366057	0.34324	0.349203	0.342975	0.340848	0.343823	0.366049	0.373518	0.37623	0.36101	0.3285	0.350956	0.359224	0.357714	0.358748	0.364821	0.390563	0.369754	0.368981	0.390657	0.37829	0.361454	0.353172	0.355224	0.339299	0.362878	0.379646	0.358456	0.359453	0.330879	0.358124	0.336622	0.376783	0.315874	0.357802	0.353317	0.343859	0.345321	0.343156	0.353005
ALLOGRAFT REJECTION	0.302029	0.3054	0.1944	0.304285	0.190694	0.170307	0.198605	0.31315	0.241546	0.266423	0.244211	0.223296	0.318924	0.290902	0.149826	0.279132	0.24999	0.29832	0.241191	0.260471	0.275165	0.251443	0.288917	0.327706	0.389111	0.302491	0.322922	0.223441	0.17269	0.210218	0.223116	0.238188	0.228394	0.312591	0.230987	0.191335	0.196175	0.259902	0.332087	0.245574	0.255811	0.259225	0.207407	0.236888	0.299015	0.183754	0.109279	0.32732	0.219358
SPERMATOGENESIS	-0.0549337	-0.0753757	-0.119018	-0.0463473	-0.0332336	-0.0858842	-0.00225898	-0.0601492	-0.0727809	-0.129677	-0.0907368	-0.000975181	-0.0868506	-0.0608175	-0.00253961	-0.0985951	-0.0335677	-0.0853017	-0.086891	-0.0480767	-0.093879	-0.050979	-0.102041	-0.100885	-0.0479579	-0.0834968	-0.0647693	-0.0211517	-0.0836842	-0.0817857	-0.0689219	-0.0330796	-0.0839544	-0.0379667	-0.0113676	-0.0215593	-0.0479673	-0.0308841	-0.0238035	-0.0266694	-0.00638359	-0.00415345	-0.0256716	-0.0313009	-0.0271926	-0.0203066	0.010534	-0.034679	-0.0134676
KRAS SIGNALING UP	0.273328	0.253024	0.200875	0.208829	0.200178	0.174638	0.125922	0.238894	0.21588	0.279292	0.231835	0.157814	0.272056	0.238429	0.146032	0.188473	0.242881	0.287613	0.21952	0.210121	0.263042	0.203809	0.263966	0.257155	0.255465	0.253725	0.257534	0.190099	0.244615	0.23696	0.207357	0.203769	0.24138	0.165234	0.205339	0.156685	0.188949	0.201726	0.166601	0.262005	0.147168	0.194176	0.126837	0.194097	0.222267	0.144121	0.0896675	0.238746	0.196743
KRAS SIGNALING DN	-0.199666	-0.202658	-0.159341	-0.17613	-0.179842	-0.188366	-0.188004	-0.176111	-0.143287	-0.148367	-0.172245	-0.209822	-0.186696	-0.183926	-0.20194	-0.180863	-0.157873	-0.154412	-0.197183	-0.236727	-0.172137	-0.188281	-0.171871	-0.155999	-0.217512	-0.191669	-0.182141	-0.193667	-0.179015	-0.174897	-0.115421	-0.144496	-0.140604	-0.139463	-0.124501	-0.0949729	-0.118005	-0.14823	-0.152429	-0.163397	-0.140168	-0.160816	-0.145032	-0.110155	-0.171101	-0.10462	-0.108769	-0.104108	-0.159726
PANCREAS BETA CELLS	-0.0795664	-0.134018	-0.069336	-0.0662603	0.0165391	-0.015118	-0.120138	-0.111563	-0.111311	-0.0463135	-0.0777613	-0.0862561	-0.047918	-0.147446	-0.158625	-0.105124	-0.107875	-0.0539304	-0.0937498	-0.114576	-0.088059	-0.0179551	-0.0513889	-0.0989059	-0.0815381	-0.112661	-0.0761421	-0.123592	-0.0600011	-0.076763	-0.139708	-0.120438	-0.0312773	-0.104484	-0.114823	-0.152207	-0.0994886	-0.118701	-0.12027	-0.114592	-0.171735	-0.17014	-0.110898	-0.114677	-0.0949929	-0.12445	-0.0924216	-0.130562	-0.122241
[truncated: 942 more columns]

## Sheet: Supplementary Figure7B
MyList	Gene ID	Type	Tax ID	Homologene Gene ID	Homologene Gene Tax ID	Gene Symbol	Description	Biological Process (GO)	Protein Function (Protein Atlas)	Subcellular Location (Protein Atlas)	Drug (DrugBank)	Canonical Pathways	Hallmark Gene Sets	GO:0009611 response to wounding	GO:0030855 epithelial cell differentiatio
BEST3	144453	symbol	H. sapiens	144453	H. sapiens	BEST3	bestrophin 3	GO:0006821 chloride transport;GO:0043271 negative regulation of ion transport;GO:0015698 inorganic anion transport	Predicted intracellular proteins; Transporters:Transporter channels and pores					0	0
PLEKHA6	22874	symbol	H. sapiens	22874	H. sapiens	PLEKHA6	pleckstrin homology domain containing A6		Predicted intracellular proteins	Cell Junctions (Approved); Additional: Vesicles				0	0
FLRT3	23767	symbol	H. sapiens	23767	H. sapiens	FLRT3	fibronectin leucine rich transmembrane protein 3	GO:0003345 proepicardium cell migration involved in pericardium morphogenesis;GO:0003344 pericardium morphogenesis;GO:0060973 cell migration involved in heart development	Disease related genes; Human disease related genes:Endocrine and metabolic diseases:Hypothalamus and pituitary gland diseases	Plasma membrane (Supported); Additional: Cell Junctions;Cytosol				1	0
LIPK	643414	symbol	H. sapiens	643414	H. sapiens	LIPK	lipase family member K	GO:0070268 cornification;GO:0031424 keratinization;GO:0030216 keratinocyte differentiation	Predicted secreted proteins					0	1
FGA	2243	symbol	H. sapiens	2243	H. sapiens	FGA	fibrinogen alpha chain	GO:0072377 blood coagulation, common pathway;GO:0043152 induction of bacterial agglutination;GO:0031639 plasminogen activation	Human disease related genes:Nervous system diseases:Neurodegenerative diseases; Predicted secreted proteins; Candidate cardiovascular disease genes; Disease related genes; Human disease related genes:Cardiovascular diseases:Hematologic diseases; Cancer-related genes:Candidate cancer biomarkers; FDA approved drug targets:Biotech drugs	Endoplasmic reticulum (Enhanced)	Alteplase; Reteplase; Anistreplase; Tenecteplase; Sucralfate; Zinc; Alfimeprase; Ancrod; EP-2104R; Lanoteplase; Thrombin; Prothrombin; Human thrombin; Thrombin alfa; Anti-inhibitor coagulant complex; Zinc acetate; Zinc chloride; Zinc sulfate, unspecified form	(M169)PID INTEGRIN2 PATHWAY; (M257)PID EPHRINB REV PATHWAY; (M174)PID UPA UPAR PATHWAY	(M5946)HALLMARK COAGULATION	1	0
CDX2	1045	symbol	H. sapiens	1045	H. sapiens	CDX2	caudal type homeobox 2	GO:0014807 regulation of somitogenesis;GO:0001829 trophectodermal cell differentiation;GO:0060575 intestinal epithelial cell differentiation	Cancer-related genes; Transcription factors:Helix-turn-helix domains; Human disease related genes:Cancers:Cancers of the digestive system; Predicted intracellular proteins	Nucleoplasm (Enhanced)				0	1
LINGO2	158038	symbol	H. sapiens	158038	H. sapiens	LINGO2	leucine rich repeat and Ig domain containing 2	GO:0051965 positive regulation of synapse assembly;GO:0051963 regulation of synapse assembly;GO:1901890 positive regulation of cell junction assembly						0	0
EREG	2069	symbol	H. sapiens	2069	H. sapiens	EREG	epiregulin	GO:0038135 ERBB2-ERBB4 signaling pathway;GO:0042700 luteinizing hormone signaling pathway;GO:0048160 primary follicle stage	Human disease related genes:Cancers:Cancers of the digestive system; Predicted secreted proteins	Vesicles (Approved)		(M201)PID ERBB NETWORK PATHWAY; (M13)PID ERBB4 PATHWAY; (M5883)NABA SECRETED FACTORS	(M5902)HALLMARK APOPTOSIS; (M5932)HALLMARK INFLAMMATORY RESPONSE; (M5950)HALLMARK ALLOGRAFT REJECTION	1	1
LBP	3929	symbol	H. sapiens	3929	H. sapiens	LBP	lipopolysaccharide binding protein	GO:0045919 positive regulation of cytolysis;GO:0015920 lipopolysaccharide transport;GO:0060265 positive regulation of respiratory burst involved in inflammatory response	Predicted secreted proteins; Transporters:Transporter channels and pores			(M183)PID IL6 7 PATHWAY		0	0
ADAMTS17	170691	symbol	H. sapiens	170691	H. sapiens	ADAMTS17	ADAM metallopeptidase with thrombospondin type 1 motif 17	GO:0030198 extracellular matrix organization;GO:0043062 extracellular structure organization;GO:0045229 external encapsulating structure organization	Disease related genes; Predicted secreted proteins; Predicted intracellular proteins; Human disease related genes:Congenital malformations:Other congenital malformations	Nucleoplasm (Approved)		(M3468)NABA ECM REGULATORS; (M5885)NABA MATRISOME ASSOCIATED; (M5889)NABA MATRISOME		0	0

## Sheet: Supplementary Figure7C
GroupID	Category	Term	Description	LogP	Log(q-value)	InTerm_InList	Genes	Symbols
1_Summary	GO Biological Processes	GO:0009611	response to wounding	-3.48097	0	3/435	2069,2243,23767	EREG,FGA,FLRT3
1_Member	GO Biological Processes	GO:0009611	response to wounding	-3.48097	0	3/435	2069,2243,23767	EREG,FGA,FLRT3
2_Summary	GO Biological Processes	GO:0030855	epithelial cell differentiation	-3.12516	0	3/576	1045,2069,643414	CDX2,EREG,LIPK
2_Member	GO Biological Processes	GO:0030855	epithelial cell differentiation	-3.12516	0	3/576	1045,2069,643414	CDX2,EREG,LIPK

## Sheet: Figure6A
value	Group
13.51	Non_Small_Cell_Lung_Carcinoma
13.34	Non_Small_Cell_Lung_Carcinoma
13.26	Non_Small_Cell_Lung_Carcinoma
13.22	Non_Small_Cell_Lung_Carcinoma
12.13	Non_Small_Cell_Lung_Carcinoma
12.04	Non_Small_Cell_Lung_Carcinoma
11.9	Non_Small_Cell_Lung_Carcinoma
11.61	Non_Small_Cell_Lung_Carcinoma
11.61	Non_Small_Cell_Lung_Carcinoma
11.55	Non_Small_Cell_Lung_Carcinoma
11.52	Non_Small_Cell_Lung_Carcinoma
11.48	Non_Small_Cell_Lung_Carcinoma
11.42	Non_Small_Cell_Lung_Carcinoma
11.4	Non_Small_Cell_Lung_Carcinoma
11.4	Non_Small_Cell_Lung_Carcinoma
11.37	Non_Small_Cell_Lung_Carcinoma
11.28	Non_Small_Cell_Lung_Carcinoma
11.23	Non_Small_Cell_Lung_Carcinoma
11.16	Non_Small_Cell_Lung_Carcinoma
11.13	Non_Small_Cell_Lung_Carcinoma
11.01	Non_Small_Cell_Lung_Carcinoma
10.97	Non_Small_Cell_Lung_Carcinoma
10.87	Non_Small_Cell_Lung_Carcinoma
10.87	Non_Small_Cell_Lung_Carcinoma
10.81	Non_Small_Cell_Lung_Carcinoma
10.81	Non_Small_Cell_Lung_Carcinoma
10.77	Non_Small_Cell_Lung_Carcinoma
10.75	Non_Small_Cell_Lung_Carcinoma
10.73	Non_Small_Cell_Lung_Carcinoma
10.68	Non_Small_Cell_Lung_Carcinoma
10.59	Non_Small_Cell_Lung_Carcinoma
10.55	Non_Small_Cell_Lung_Carcinoma
10.55	Non_Small_Cell_Lung_Carcinoma
10.54	Non_Small_Cell_Lung_Carcinoma
10.51	Non_Small_Cell_Lung_Carcinoma
10.48	Non_Small_Cell_Lung_Carcinoma
10.47	Non_Small_Cell_Lung_Carcinoma
10.4	Non_Small_Cell_Lung_Carcinoma
10.37	Non_Small_Cell_Lung_Carcinoma
10.34	Non_Small_Cell_Lung_Carcinoma
10.33	Non_Small_Cell_Lung_Carcinoma
10.33	Non_Small_Cell_Lung_Carcinoma
10.27	Non_Small_Cell_Lung_Carcinoma
10.23	Non_Small_Cell_Lung_Carcinoma
10.19	Non_Small_Cell_Lung_Carcinoma
10.16	Non_Small_Cell_Lung_Carcinoma
10.09	Non_Small_Cell_Lung_Carcinoma
10.07	Non_Small_Cell_Lung_Carcinoma
10.05	Non_Small_Cell_Lung_Carcinoma
9.99	Non_Small_Cell_Lung_Carcinoma
9.973	Non_Small_Cell_Lung_Carcinoma
9.949	Non_Small_Cell_Lung_Carcinoma
9.921	Non_Small_Cell_Lung_Carcinoma
9.913	Non_Small_Cell_Lung_Carcinoma
9.882	Non_Small_Cell_Lung_Carcinoma
9.847	Non_Small_Cell_Lung_Carcinoma
9.816	Non_Small_Cell_Lung_Carcinoma
9.807	Non_Small_Cell_Lung_Carcinoma
9.771	Non_Small_Cell_Lung_Carcinoma
9.749	Non_Small_Cell_Lung_Carcinoma
9.732	Non_Small_Cell_Lung_Carcinoma
9.684	Non_Small_Cell_Lung_Carcinoma
9.662	Non_Small_Cell_Lung_Carcinoma
9.595	Non_Small_Cell_Lung_Carcinoma
9.581	Non_Small_Cell_Lung_Carcinoma
9.562	Non_Small_Cell_Lung_Carcinoma
9.524	Non_Small_Cell_Lung_Carcinoma
9.504	Non_Small_Cell_Lung_Carcinoma
9.476	Non_Small_Cell_Lung_Carcinoma
9.415	Non_Small_Cell_Lung_Carcinoma
9.407	Non_Small_Cell_Lung_Carcinoma
9.401	Non_Small_Cell_Lung_Carcinoma
9.393	Non_Small_Cell_Lung_Carcinoma
9.385	Non_Small_Cell_Lung_Carcinoma
9.375	Non_Small_Cell_Lung_Carcinoma
9.369	Non_Small_Cell_Lung_Carcinoma
9.353	Non_Small_Cell_Lung_Carcinoma
9.349	Non_Small_Cell_Lung_Carcinoma
9.331	Non_Small_Cell_Lung_Carcinoma
9.324	Non_Small_Cell_Lung_Carcinoma
9.307	Non_Small_Cell_Lung_Carcinoma
9.271	Non_Small_Cell_Lung_Carcinoma
9.219	Non_Small_Cell_Lung_Carcinoma
9.176	Non_Small_Cell_Lung_Carcinoma
9.151	Non_Small_Cell_Lung_Carcinoma
9.142	Non_Small_Cell_Lung_Carcinoma
9.126	Non_Small_Cell_Lung_Carcinoma
9.078	Non_Small_Cell_Lung_Carcinoma
9.067	Non_Small_Cell_Lung_Carcinoma
9.064	Non_Small_Cell_Lung_Carcinoma
9.056	Non_Small_Cell_Lung_Carcinoma
9.052	Non_Small_Cell_Lung_Carcinoma
9.021	Non_Small_Cell_Lung_Carcinoma
9.014	Non_Small_Cell_Lung_Carcinoma
8.987	Non_Small_Cell_Lung_Carcinoma
8.978	Non_Small_Cell_Lung_Carcinoma
8.923	Non_Small_Cell_Lung_Carcinoma
8.921	Non_Small_Cell_Lung_Carcinoma
8.909	Non_Small_Cell_Lung_Carcinoma
8.907	Non_Small_Cell_Lung_Carcinoma
8.88	Non_Small_Cell_Lung_Carcinoma
8.875	Non_Small_Cell_Lung_Carcinoma
8.796	Non_Small_Cell_Lung_Carcinoma
8.787	Non_Small_Cell_Lung_Carcinoma
8.784	Non_Small_Cell_Lung_Carcinoma
8.779	Non_Small_Cell_Lung_Carcinoma
8.773	Non_Small_Cell_Lung_Carcinoma
8.744	Non_Small_Cell_Lung_Carcinoma
8.727	Non_Small_Cell_Lung_Carcinoma
8.723	Non_Small_Cell_Lung_Carcinoma
8.711	Non_Small_Cell_Lung_Carcinoma
8.685	Non_Small_Cell_Lung_Carcinoma
8.685	Non_Small_Cell_Lung_Carcinoma
8.653	Non_Small_Cell_Lung_Carcinoma
8.602	Non_Small_Cell_Lung_Carcinoma
8.594	Non_Small_Cell_Lung_Carcinoma
8.593	Non_Small_Cell_Lung_Carcinoma
8.553	Non_Small_Cell_Lung_Carcinoma
8.535	Non_Small_Cell_Lung_Carcinoma
8.532	Non_Small_Cell_Lung_Carcinoma
8.513	Non_Small_Cell_Lung_Carcinoma
8.485	Non_Small_Cell_Lung_Carcinoma
8.479	Non_Small_Cell_Lung_Carcinoma
8.454	Non_Small_Cell_Lung_Carcinoma
8.435	Non_Small_Cell_Lung_Carcinoma
8.434	Non_Small_Cell_Lung_Carcinoma
8.423	Non_Small_Cell_Lung_Carcinoma
8.421	Non_Small_Cell_Lung_Carcinoma
8.394	Non_Small_Cell_Lung_Carcinoma
8.38	Non_Small_Cell_Lung_Carcinoma
8.353	Non_Small_Cell_Lung_Carcinoma
8.332	Non_Small_Cell_Lung_Carcinoma
8.324	Non_Small_Cell_Lung_Carcinoma
8.316	Non_Small_Cell_Lung_Carcinoma
8.296	Non_Small_Cell_Lung_Carcinoma
8.267	Non_Small_Cell_Lung_Carcinoma
8.218	Non_Small_Cell_Lung_Carcinoma
8.207	Non_Small_Cell_Lung_Carcinoma
8.189	Non_Small_Cell_Lung_Carcinoma
8.163	Non_Small_Cell_Lung_Carcinoma
8.158	Non_Small_Cell_Lung_Carcinoma
8.121	Non_Small_Cell_Lung_Carcinoma
8.102	Non_Small_Cell_Lung_Carcinoma
8.096	Non_Small_Cell_Lung_Carcinoma
8.079	Non_Small_Cell_Lung_Carcinoma
8.077	Non_Small_Cell_Lung_Carcinoma
8.053	Non_Small_Cell_Lung_Carcinoma
8.046	Non_Small_Cell_Lung_Carcinoma
8.04	Non_Small_Cell_Lung_Carcinoma
8.036	Non_Small_Cell_Lung_Carcinoma
8.024	Non_Small_Cell_Lung_Carcinoma
8.007	Non_Small_Cell_Lung_Carcinoma
7.994	Non_Small_Cell_Lung_Carcinoma
7.993	Non_Small_Cell_Lung_Carcinoma
7.986	Non_Small_Cell_Lung_Carcinoma
7.982	Non_Small_Cell_Lung_Carcinoma
7.973	Non_Small_Cell_Lung_Carcinoma
7.967	Non_Small_Cell_Lung_Carcinoma
7.947	Non_Small_Cell_Lung_Carcinoma
7.927	Non_Small_Cell_Lung_Carcinoma
7.92	Non_Small_Cell_Lung_Carcinoma
7.904	Non_Small_Cell_Lung_Carcinoma
7.825	Non_Small_Cell_Lung_Carcinoma
7.822	Non_Small_Cell_Lung_Carcinoma
7.79	Non_Small_Cell_Lung_Carcinoma
7.776	Non_Small_Cell_Lung_Carcinoma
7.705	Non_Small_Cell_Lung_Carcinoma
7.693	Non_Small_Cell_Lung_Carcinoma
7.692	Non_Small_Cell_Lung_Carcinoma
7.674	Non_Small_Cell_Lung_Carcinoma
7.66	Non_Small_Cell_Lung_Carcinoma
7.657	Non_Small_Cell_Lung_Carcinoma
7.655	Non_Small_Cell_Lung_Carcinoma
7.643	Non_Small_Cell_Lung_Carcinoma
7.625	Non_Small_Cell_Lung_Carcinoma
7.623	Non_Small_Cell_Lung_Carcinoma
7.618	Non_Small_Cell_Lung_Carcinoma
7.615	Non_Small_Cell_Lung_Carcinoma
7.608	Non_Small_Cell_Lung_Carcinoma
7.573	Non_Small_Cell_Lung_Carcinoma
7.571	Non_Small_Cell_Lung_Carcinoma
7.568	Non_Small_Cell_Lung_Carcinoma
7.567	Non_Small_Cell_Lung_Carcinoma
7.519	Non_Small_Cell_Lung_Carcinoma
7.51	Non_Small_Cell_Lung_Carcinoma
7.504	Non_Small_Cell_Lung_Carcinoma
7.492	Non_Small_Cell_Lung_Carcinoma
7.48	Non_Small_Cell_Lung_Carcinoma
7.467	Non_Small_Cell_Lung_Carcinoma
7.462	Non_Small_Cell_Lung_Carcinoma
7.46	Non_Small_Cell_Lung_Carcinoma
7.448	Non_Small_Cell_Lung_Carcinoma
7.436	Non_Small_Cell_Lung_Carcinoma
7.429	Non_Small_Cell_Lung_Carcinoma
7.426	Non_Small_Cell_Lung_Carcinoma
7.422	Non_Small_Cell_Lung_Carcinoma
7.401	Non_Small_Cell_Lung_Carcinoma
7.387	Non_Small_Cell_Lung_Carcinoma
7.369	Non_Small_Cell_Lung_Carcinoma
7.358	Non_Small_Cell_Lung_Carcinoma
7.349	Non_Small_Cell_Lung_Carcinoma
7.323	Non_Small_Cell_Lung_Carcinoma
7.282	Non_Small_Cell_Lung_Carcinoma
7.27	Non_Small_Cell_Lung_Carcinoma
7.26	Non_Small_Cell_Lung_Carcinoma
7.244	Non_Small_Cell_Lung_Carcinoma
7.243	Non_Small_Cell_Lung_Carcinoma
7.242	Non_Small_Cell_Lung_Carcinoma
7.241	Non_Small_Cell_Lung_Carcinoma
7.207	Non_Small_Cell_Lung_Carcinoma
7.193	Non_Small_Cell_Lung_Carcinoma
7.19	Non_Small_Cell_Lung_Carcinoma
7.181	Non_Small_Cell_Lung_Carcinoma
7.172	Non_Small_Cell_Lung_Carcinoma
7.158	Non_Small_Cell_Lung_Carcinoma
7.157	Non_Small_Cell_Lung_Carcinoma
7.152	Non_Small_Cell_Lung_Carcinoma
7.149	Non_Small_Cell_Lung_Carcinoma
7.126	Non_Small_Cell_Lung_Carcinoma
7.118	Non_Small_Cell_Lung_Carcinoma
7.109	Non_Small_Cell_Lung_Carcinoma
7.099	Non_Small_Cell_Lung_Carcinoma
7.093	Non_Small_Cell_Lung_Carcinoma
7.07	Non_Small_Cell_Lung_Carcinoma
7.062	Non_Small_Cell_Lung_Carcinoma
7.052	Non_Small_Cell_Lung_Carcinoma
7.047	Non_Small_Cell_Lung_Carcinoma
7.039	Non_Small_Cell_Lung_Carcinoma
7.016	Non_Small_Cell_Lung_Carcinoma
7.012	Non_Small_Cell_Lung_Carcinoma
6.987	Non_Small_Cell_Lung_Carcinoma
6.953	Non_Small_Cell_Lung_Carcinoma
6.932	Non_Small_Cell_Lung_Carcinoma
6.925	Non_Small_Cell_Lung_Carcinoma
6.914	Non_Small_Cell_Lung_Carcinoma
6.911	Non_Small_Cell_Lung_Carcinoma
6.905	Non_Small_Cell_Lung_Carcinoma
6.904	Non_Small_Cell_Lung_Carcinoma
6.901	Non_Small_Cell_Lung_Carcinoma
6.899	Non_Small_Cell_Lung_Carcinoma
6.898	Non_Small_Cell_Lung_Carcinoma
6.896	Non_Small_Cell_Lung_Carcinoma
6.891	Non_Small_Cell_Lung_Carcinoma
6.89	Non_Small_Cell_Lung_Carcinoma
6.886	Non_Small_Cell_Lung_Carcinoma
6.869	Non_Small_Cell_Lung_Carcinoma
6.861	Non_Small_Cell_Lung_Carcinoma
6.853	Non_Small_Cell_Lung_Carcinoma
6.838	Non_Small_Cell_Lung_Carcinoma
6.836	Non_Small_Cell_Lung_Carcinoma
6.821	Non_Small_Cell_Lung_Carcinoma
6.788	Non_Small_Cell_Lung_Carcinoma
6.785	Non_Small_Cell_Lung_Carcinoma
6.757	Non_Small_Cell_Lung_Carcinoma
6.728	Non_Small_Cell_Lung_Carcinoma
6.726	Non_Small_Cell_Lung_Carcinoma
6.695	Non_Small_Cell_Lung_Carcinoma
6.664	Non_Small_Cell_Lung_Carcinoma
6.658	Non_Small_Cell_Lung_Carcinoma
6.654	Non_Small_Cell_Lung_Carcinoma
6.647	Non_Small_Cell_Lung_Carcinoma
6.636	Non_Small_Cell_Lung_Carcinoma
6.625	Non_Small_Cell_Lung_Carcinoma
6.613	Non_Small_Cell_Lung_Carcinoma
6.608	Non_Small_Cell_Lung_Carcinoma
6.593	Non_Small_Cell_Lung_Carcinoma
6.59	Non_Small_Cell_Lung_Carcinoma
6.588	Non_Small_Cell_Lung_Carcinoma
6.584	Non_Small_Cell_Lung_Carcinoma
6.575	Non_Small_Cell_Lung_Carcinoma
6.564	Non_Small_Cell_Lung_Carcinoma
6.563	Non_Small_Cell_Lung_Carcinoma
6.553	Non_Small_Cell_Lung_Carcinoma
6.552	Non_Small_Cell_Lung_Carcinoma
6.539	Non_Small_Cell_Lung_Carcinoma
6.536	Non_Small_Cell_Lung_Carcinoma
6.533	Non_Small_Cell_Lung_Carcinoma
6.531	Non_Small_Cell_Lung_Carcinoma
6.509	Non_Small_Cell_Lung_Carcinoma
6.5	Non_Small_Cell_Lung_Carcinoma
6.489	Non_Small_Cell_Lung_Carcinoma
6.486	Non_Small_Cell_Lung_Carcinoma
6.473	Non_Small_Cell_Lung_Carcinoma
6.471	Non_Small_Cell_Lung_Carcinoma
6.462	Non_Small_Cell_Lung_Carcinoma
6.422	Non_Small_Cell_Lung_Carcinoma
6.422	Non_Small_Cell_Lung_Carcinoma
6.412	Non_Small_Cell_Lung_Carcinoma
6.403	Non_Small_Cell_Lung_Carcinoma
6.401	Non_Small_Cell_Lung_Carcinoma
6.393	Non_Small_Cell_Lung_Carcinoma
6.393	Non_Small_Cell_Lung_Carcinoma
6.368	Non_Small_Cell_Lung_Carcinoma
6.362	Non_Small_Cell_Lung_Carcinoma
6.361	Non_Small_Cell_Lung_Carcinoma
6.353	Non_Small_Cell_Lung_Carcinoma
6.344	Non_Small_Cell_Lung_Carcinoma
6.342	Non_Small_Cell_Lung_Carcinoma
6.331	Non_Small_Cell_Lung_Carcinoma
6.329	Non_Small_Cell_Lung_Carcinoma
6.321	Non_Small_Cell_Lung_Carcinoma
6.299	Non_Small_Cell_Lung_Carcinoma
6.273	Non_Small_Cell_Lung_Carcinoma
6.249	Non_Small_Cell_Lung_Carcinoma
6.247	Non_Small_Cell_Lung_Carcinoma
6.232	Non_Small_Cell_Lung_Carcinoma
6.217	Non_Small_Cell_Lung_Carcinoma
6.185	Non_Small_Cell_Lung_Carcinoma
6.163	Non_Small_Cell_Lung_Carcinoma
6.162	Non_Small_Cell_Lung_Carcinoma
6.155	Non_Small_Cell_Lung_Carcinoma
6.142	Non_Small_Cell_Lung_Carcinoma
6.128	Non_Small_Cell_Lung_Carcinoma
6.11	Non_Small_Cell_Lung_Carcinoma
6.097	Non_Small_Cell_Lung_Carcinoma
6.081	Non_Small_Cell_Lung_Carcinoma
6.073	Non_Small_Cell_Lung_Carcinoma
6.067	Non_Small_Cell_Lung_Carcinoma
6.016	Non_Small_Cell_Lung_Carcinoma
6.015	Non_Small_Cell_Lung_Carcinoma
6.006	Non_Small_Cell_Lung_Carcinoma
5.999	Non_Small_Cell_Lung_Carcinoma
5.937	Non_Small_Cell_Lung_Carcinoma
5.928	Non_Small_Cell_Lung_Carcinoma
5.925	Non_Small_Cell_Lung_Carcinoma
5.915	Non_Small_Cell_Lung_Carcinoma
5.894	Non_Small_Cell_Lung_Carcinoma
5.881	Non_Small_Cell_Lung_Carcinoma
5.856	Non_Small_Cell_Lung_Carcinoma
5.825	Non_Small_Cell_Lung_Carcinoma
5.81	Non_Small_Cell_Lung_Carcinoma
5.77	Non_Small_Cell_Lung_Carcinoma
5.743	Non_Small_Cell_Lung_Carcinoma
5.691	Non_Small_Cell_Lung_Carcinoma
5.691	Non_Small_Cell_Lung_Carcinoma
5.613	Non_Small_Cell_Lung_Carcinoma
5.606	Non_Small_Cell_Lung_Carcinoma
5.531	Non_Small_Cell_Lung_Carcinoma
5.508	Non_Small_Cell_Lung_Carcinoma
5.501	Non_Small_Cell_Lung_Carcinoma
5.494	Non_Small_Cell_Lung_Carcinoma
5.487	Non_Small_Cell_Lung_Carcinoma
5.486	Non_Small_Cell_Lung_Carcinoma
5.427	Non_Small_Cell_Lung_Carcinoma
5.37	Non_Small_Cell_Lung_Carcinoma
5.354	Non_Small_Cell_Lung_Carcinoma
5.346	Non_Small_Cell_Lung_Carcinoma
5.315	Non_Small_Cell_Lung_Carcinoma
14.32	Non_Small_Cell_Lung_Carcinoma
14.22	Non_Small_Cell_Lung_Carcinoma
13.88	Non_Small_Cell_Lung_Carcinoma
13.68	Non_Small_Cell_Lung_Carcinoma
13.67	Non_Small_Cell_Lung_Carcinoma
13.65	Non_Small_Cell_Lung_Carcinoma
13.64	Non_Small_Cell_Lung_Carcinoma
13.49	Non_Small_Cell_Lung_Carcinoma
13.48	Non_Small_Cell_Lung_Carcinoma
13.43	Non_Small_Cell_Lung_Carcinoma
13.19	Non_Small_Cell_Lung_Carcinoma
13.05	Non_Small_Cell_Lung_Carcinoma
12.97	Non_Small_Cell_Lung_Carcinoma
12.96	Non_Small_Cell_Lung_Carcinoma
12.86	Non_Small_Cell_Lung_Carcinoma
12.8	Non_Small_Cell_Lung_Carcinoma
12.69	Non_Small_Cell_Lung_Carcinoma
12.66	Non_Small_Cell_Lung_Carcinoma
12.63	Non_Small_Cell_Lung_Carcinoma
12.61	Non_Small_Cell_Lung_Carcinoma
12.55	Non_Small_Cell_Lung_Carcinoma
12.27	Non_Small_Cell_Lung_Carcinoma
12.1	Non_Small_Cell_Lung_Carcinoma
12.09	Non_Small_Cell_Lung_Carcinoma
11.96	Non_Small_Cell_Lung_Carcinoma
11.94	Non_Small_Cell_Lung_Carcinoma
11.91	Non_Small_Cell_Lung_Carcinoma
11.88	Non_Small_Cell_Lung_Carcinoma
11.79	Non_Small_Cell_Lung_Carcinoma
11.66	Non_Small_Cell_Lung_Carcinoma
11.57	Non_Small_Cell_Lung_Carcinoma
11.56	Non_Small_Cell_Lung_Carcinoma
11.43	Non_Small_Cell_Lung_Carcinoma
11.43	Non_Small_Cell_Lung_Carcinoma
11.35	Non_Small_Cell_Lung_Carcinoma
11.28	Non_Small_Cell_Lung_Carcinoma
11.27	Non_Small_Cell_Lung_Carcinoma
11.25	Non_Small_Cell_Lung_Carcinoma
11.25	Non_Small_Cell_Lung_Carcinoma
10.98	Non_Small_Cell_Lung_Carcinoma
10.89	Non_Small_Cell_Lung_Carcinoma
10.73	Non_Small_Cell_Lung_Carcinoma
10.68	Non_Small_Cell_Lung_Carcinoma
10.65	Non_Small_Cell_Lung_Carcinoma
10.64	Non_Small_Cell_Lung_Carcinoma
10.62	Non_Small_Cell_Lung_Carcinoma
10.61	Non_Small_Cell_Lung_Carcinoma
10.53	Non_Small_Cell_Lung_Carcinoma
10.52	Non_Small_Cell_Lung_Carcinoma
10.49	Non_Small_Cell_Lung_Carcinoma
10.44	Non_Small_Cell_Lung_Carcinoma
10.35	Non_Small_Cell_Lung_Carcinoma
10.32	Non_Small_Cell_Lung_Carcinoma
10.29	Non_Small_Cell_Lung_Carcinoma
10.29	Non_Small_Cell_Lung_Carcinoma
10.29	Non_Small_Cell_Lung_Carcinoma
10.23	Non_Small_Cell_Lung_Carcinoma
10.14	Non_Small_Cell_Lung_Carcinoma
10.04	Non_Small_Cell_Lung_Carcinoma
10.04	Non_Small_Cell_Lung_Carcinoma
10.03	Non_Small_Cell_Lung_Carcinoma
9.947	Non_Small_Cell_Lung_Carcinoma
9.906	Non_Small_Cell_Lung_Carcinoma
9.888	Non_Small_Cell_Lung_Carcinoma
9.873	Non_Small_Cell_Lung_Carcinoma
9.855	Non_Small_Cell_Lung_Carcinoma
9.835	Non_Small_Cell_Lung_Carcinoma
9.816	Non_Small_Cell_Lung_Carcinoma
9.811	Non_Small_Cell_Lung_Carcinoma
9.811	Non_Small_Cell_Lung_Carcinoma
9.79	Non_Small_Cell_Lung_Carcinoma
9.742	Non_Small_Cell_Lung_Carcinoma
9.731	Non_Small_Cell_Lung_Carcinoma
9.637	Non_Small_Cell_Lung_Carcinoma
9.563	Non_Small_Cell_Lung_Carcinoma
9.487	Non_Small_Cell_Lung_Carcinoma
9.484	Non_Small_Cell_Lung_Carcinoma
9.463	Non_Small_Cell_Lung_Carcinoma
9.451	Non_Small_Cell_Lung_Carcinoma
9.415	Non_Small_Cell_Lung_Carcinoma
9.412	Non_Small_Cell_Lung_Carcinoma
9.401	Non_Small_Cell_Lung_Carcinoma
9.39	Non_Small_Cell_Lung_Carcinoma
9.353	Non_Small_Cell_Lung_Carcinoma
9.35	Non_Small_Cell_Lung_Carcinoma
9.326	Non_Small_Cell_Lung_Carcinoma
9.315	Non_Small_Cell_Lung_Carcinoma
9.297	Non_Small_Cell_Lung_Carcinoma
9.27	Non_Small_Cell_Lung_Carcinoma
9.164	Non_Small_Cell_Lung_Carcinoma
9.161	Non_Small_Cell_Lung_Carcinoma
9.159	Non_Small_Cell_Lung_Carcinoma
9.155	Non_Small_Cell_Lung_Carcinoma
9.137	Non_Small_Cell_Lung_Carcinoma
9.108	Non_Small_Cell_Lung_Carcinoma
9.096	Non_Small_Cell_Lung_Carcinoma
9.048	Non_Small_Cell_Lung_Carcinoma
9.033	Non_Small_Cell_Lung_Carcinoma
9.032	Non_Small_Cell_Lung_Carcinoma
9.004	Non_Small_Cell_Lung_Carcinoma
8.959	Non_Small_Cell_Lung_Carcinoma
8.955	Non_Small_Cell_Lung_Carcinoma
8.946	Non_Small_Cell_Lung_Carcinoma
8.941	Non_Small_Cell_Lung_Carcinoma
8.932	Non_Small_Cell_Lung_Carcinoma
8.926	Non_Small_Cell_Lung_Carcinoma
8.908	Non_Small_Cell_Lung_Carcinoma
8.905	Non_Small_Cell_Lung_Carcinoma
8.86	Non_Small_Cell_Lung_Carcinoma
8.842	Non_Small_Cell_Lung_Carcinoma
8.825	Non_Small_Cell_Lung_Carcinoma
8.816	Non_Small_Cell_Lung_Carcinoma
8.793	Non_Small_Cell_Lung_Carcinoma
8.766	Non_Small_Cell_Lung_Carcinoma
8.758	Non_Small_Cell_Lung_Carcinoma
8.756	Non_Small_Cell_Lung_Carcinoma
8.745	Non_Small_Cell_Lung_Carcinoma
8.737	Non_Small_Cell_Lung_Carcinoma
8.736	Non_Small_Cell_Lung_Carcinoma
8.719	Non_Small_Cell_Lung_Carcinoma
8.701	Non_Small_Cell_Lung_Carcinoma
8.648	Non_Small_Cell_Lung_Carcinoma
8.641	Non_Small_Cell_Lung_Carcinoma
8.637	Non_Small_Cell_Lung_Carcinoma
8.637	Non_Small_Cell_Lung_Carcinoma
8.622	Non_Small_Cell_Lung_Carcinoma
8.587	Non_Small_Cell_Lung_Carcinoma
8.573	Non_Small_Cell_Lung_Carcinoma
8.57	Non_Small_Cell_Lung_Carcinoma
8.546	Non_Small_Cell_Lung_Carcinoma
8.543	Non_Small_Cell_Lung_Carcinoma
8.506	Non_Small_Cell_Lung_Carcinoma
8.461	Non_Small_Cell_Lung_Carcinoma
8.459	Non_Small_Cell_Lung_Carcinoma
8.442	Non_Small_Cell_Lung_Carcinoma
8.434	Non_Small_Cell_Lung_Carcinoma
8.424	Non_Small_Cell_Lung_Carcinoma
8.419	Non_Small_Cell_Lung_Carcinoma
8.394	Non_Small_Cell_Lung_Carcinoma
8.371	Non_Small_Cell_Lung_Carcinoma
8.366	Non_Small_Cell_Lung_Carcinoma
8.364	Non_Small_Cell_Lung_Carcinoma
8.362	Non_Small_Cell_Lung_Carcinoma
8.358	Non_Small_Cell_Lung_Carcinoma
8.349	Non_Small_Cell_Lung_Carcinoma
8.315	Non_Small_Cell_Lung_Carcinoma
8.311	Non_Small_Cell_Lung_Carcinoma
8.301	Non_Small_Cell_Lung_Carcinoma
8.3	Non_Small_Cell_Lung_Carcinoma
8.29	Non_Small_Cell_Lung_Carcinoma
8.282	Non_Small_Cell_Lung_Carcinoma
8.272	Non_Small_Cell_Lung_Carcinoma
8.254	Non_Small_Cell_Lung_Carcinoma
8.23	Non_Small_Cell_Lung_Carcinoma
8.216	Non_Small_Cell_Lung_Carcinoma
8.209	Non_Small_Cell_Lung_Carcinoma
8.199	Non_Small_Cell_Lung_Carcinoma
8.172	Non_Small_Cell_Lung_Carcinoma
8.163	Non_Small_Cell_Lung_Carcinoma
8.137	Non_Small_Cell_Lung_Carcinoma
8.118	Non_Small_Cell_Lung_Carcinoma
8.091	Non_Small_Cell_Lung_Carcinoma
8.068	Non_Small_Cell_Lung_Carcinoma
8.068	Non_Small_Cell_Lung_Carcinoma
8.068	Non_Small_Cell_Lung_Carcinoma
8.06	Non_Small_Cell_Lung_Carcinoma
8.046	Non_Small_Cell_Lung_Carcinoma
8.042	Non_Small_Cell_Lung_Carcinoma
8.042	Non_Small_Cell_Lung_Carcinoma
8.042	Non_Small_Cell_Lung_Carcinoma
8.037	Non_Small_Cell_Lung_Carcinoma
8.024	Non_Small_Cell_Lung_Carcinoma
7.999	Non_Small_Cell_Lung_Carcinoma
7.987	Non_Small_Cell_Lung_Carcinoma
7.983	Non_Small_Cell_Lung_Carcinoma
7.949	Non_Small_Cell_Lung_Carcinoma
7.944	Non_Small_Cell_Lung_Carcinoma
7.943	Non_Small_Cell_Lung_Carcinoma
7.923	Non_Small_Cell_Lung_Carcinoma
7.912	Non_Small_Cell_Lung_Carcinoma
7.89	Non_Small_Cell_Lung_Carcinoma
7.875	Non_Small_Cell_Lung_Carcinoma
7.871	Non_Small_Cell_Lung_Carcinoma
7.859	Non_Small_Cell_Lung_Carcinoma
7.852	Non_Small_Cell_Lung_Carcinoma
7.848	Non_Small_Cell_Lung_Carcinoma
7.842	Non_Small_Cell_Lung_Carcinoma
7.832	Non_Small_Cell_Lung_Carcinoma
7.821	Non_Small_Cell_Lung_Carcinoma
7.8	Non_Small_Cell_Lung_Carcinoma
7.788	Non_Small_Cell_Lung_Carcinoma
7.775	Non_Small_Cell_Lung_Carcinoma
7.755	Non_Small_Cell_Lung_Carcinoma
7.734	Non_Small_Cell_Lung_Carcinoma
7.729	Non_Small_Cell_Lung_Carcinoma
7.696	Non_Small_Cell_Lung_Carcinoma
7.681	Non_Small_Cell_Lung_Carcinoma
7.677	Non_Small_Cell_Lung_Carcinoma
7.663	Non_Small_Cell_Lung_Carcinoma
7.649	Non_Small_Cell_Lung_Carcinoma
7.625	Non_Small_Cell_Lung_Carcinoma
7.624	Non_Small_Cell_Lung_Carcinoma
7.623	Non_Small_Cell_Lung_Carcinoma
7.592	Non_Small_Cell_Lung_Carcinoma
7.574	Non_Small_Cell_Lung_Carcinoma
7.56	Non_Small_Cell_Lung_Carcinoma
7.532	Non_Small_Cell_Lung_Carcinoma
7.528	Non_Small_Cell_Lung_Carcinoma
7.484	Non_Small_Cell_Lung_Carcinoma
7.457	Non_Small_Cell_Lung_Carcinoma
7.452	Non_Small_Cell_Lung_Carcinoma
7.451	Non_Small_Cell_Lung_Carcinoma
7.45	Non_Small_Cell_Lung_Carcinoma
7.444	Non_Small_Cell_Lung_Carcinoma
7.442	Non_Small_Cell_Lung_Carcinoma
7.412	Non_Small_Cell_Lung_Carcinoma
7.388	Non_Small_Cell_Lung_Carcinoma
7.384	Non_Small_Cell_Lung_Carcinoma
7.354	Non_Small_Cell_Lung_Carcinoma
7.335	Non_Small_Cell_Lung_Carcinoma
7.329	Non_Small_Cell_Lung_Carcinoma
7.325	Non_Small_Cell_Lung_Carcinoma
7.308	Non_Small_Cell_Lung_Carcinoma
7.299	Non_Small_Cell_Lung_Carcinoma
7.288	Non_Small_Cell_Lung_Carcinoma
7.277	Non_Small_Cell_Lung_Carcinoma
7.27	Non_Small_Cell_Lung_Carcinoma
7.254	Non_Small_Cell_Lung_Carcinoma
7.249	Non_Small_Cell_Lung_Carcinoma
7.236	Non_Small_Cell_Lung_Carcinoma
7.232	Non_Small_Cell_Lung_Carcinoma
7.191	Non_Small_Cell_Lung_Carcinoma
7.157	Non_Small_Cell_Lung_Carcinoma
7.148	Non_Small_Cell_Lung_Carcinoma
7.121	Non_Small_Cell_Lung_Carcinoma
7.089	Non_Small_Cell_Lung_Carcinoma
7.085	Non_Small_Cell_Lung_Carcinoma
7.085	Non_Small_Cell_Lung_Carcinoma
7.079	Non_Small_Cell_Lung_Carcinoma
7.075	Non_Small_Cell_Lung_Carcinoma
7.074	Non_Small_Cell_Lung_Carcinoma
7.069	Non_Small_Cell_Lung_Carcinoma
7.028	Non_Small_Cell_Lung_Carcinoma
7.012	Non_Small_Cell_Lung_Carcinoma
6.999	Non_Small_Cell_Lung_Carcinoma
6.997	Non_Small_Cell_Lung_Carcinoma
6.99	Non_Small_Cell_Lung_Carcinoma
6.965	Non_Small_Cell_Lung_Carcinoma
6.945	Non_Small_Cell_Lung_Carcinoma
6.945	Non_Small_Cell_Lung_Carcinoma
6.942	Non_Small_Cell_Lung_Carcinoma
6.925	Non_Small_Cell_Lung_Carcinoma
6.921	Non_Small_Cell_Lung_Carcinoma
6.893	Non_Small_Cell_Lung_Carcinoma
6.861	Non_Small_Cell_Lung_Carcinoma
6.85	Non_Small_Cell_Lung_Carcinoma
6.818	Non_Small_Cell_Lung_Carcinoma
6.817	Non_Small_Cell_Lung_Carcinoma
6.813	Non_Small_Cell_Lung_Carcinoma
6.807	Non_Small_Cell_Lung_Carcinoma
6.757	Non_Small_Cell_Lung_Carcinoma
6.755	Non_Small_Cell_Lung_Carcinoma
6.751	Non_Small_Cell_Lung_Carcinoma
6.749	Non_Small_Cell_Lung_Carcinoma
6.724	Non_Small_Cell_Lung_Carcinoma
6.702	Non_Small_Cell_Lung_Carcinoma
6.7	Non_Small_Cell_Lung_Carcinoma
6.684	Non_Small_Cell_Lung_Carcinoma
6.673	Non_Small_Cell_Lung_Carcinoma
6.664	Non_Small_Cell_Lung_Carcinoma
6.664	Non_Small_Cell_Lung_Carcinoma
6.646	Non_Small_Cell_Lung_Carcinoma
6.612	Non_Small_Cell_Lung_Carcinoma
6.581	Non_Small_Cell_Lung_Carcinoma
6.561	Non_Small_Cell_Lung_Carcinoma
6.561	Non_Small_Cell_Lung_Carcinoma
6.555	Non_Small_Cell_Lung_Carcinoma
6.554	Non_Small_Cell_Lung_Carcinoma
6.546	Non_Small_Cell_Lung_Carcinoma
6.543	Non_Small_Cell_Lung_Carcinoma
6.535	Non_Small_Cell_Lung_Carcinoma
6.525	Non_Small_Cell_Lung_Carcinoma
6.466	Non_Small_Cell_Lung_Carcinoma
6.464	Non_Small_Cell_Lung_Carcinoma
6.46	Non_Small_Cell_Lung_Carcinoma
6.436	Non_Small_Cell_Lung_Carcinoma
6.409	Non_Small_Cell_Lung_Carcinoma
6.406	Non_Small_Cell_Lung_Carcinoma
6.399	Non_Small_Cell_Lung_Carcinoma
6.367	Non_Small_Cell_Lung_Carcinoma
6.366	Non_Small_Cell_Lung_Carcinoma
6.365	Non_Small_Cell_Lung_Carcinoma
6.363	Non_Small_Cell_Lung_Carcinoma
6.347	Non_Small_Cell_Lung_Carcinoma
6.345	Non_Small_Cell_Lung_Carcinoma
6.329	Non_Small_Cell_Lung_Carcinoma
6.326	Non_Small_Cell_Lung_Carcinoma
6.322	Non_Small_Cell_Lung_Carcinoma
6.322	Non_Small_Cell_Lung_Carcinoma
6.317	Non_Small_Cell_Lung_Carcinoma
6.317	Non_Small_Cell_Lung_Carcinoma
6.3	Non_Small_Cell_Lung_Carcinoma
6.273	Non_Small_Cell_Lung_Carcinoma
6.269	Non_Small_Cell_Lung_Carcinoma
6.257	Non_Small_Cell_Lung_Carcinoma
6.245	Non_Small_Cell_Lung_Carcinoma
6.238	Non_Small_Cell_Lung_Carcinoma
6.229	Non_Small_Cell_Lung_Carcinoma
6.227	Non_Small_Cell_Lung_Carcinoma
6.207	Non_Small_Cell_Lung_Carcinoma
6.202	Non_Small_Cell_Lung_Carcinoma
6.2	Non_Small_Cell_Lung_Carcinoma
6.197	Non_Small_Cell_Lung_Carcinoma
6.164	Non_Small_Cell_Lung_Carcinoma
6.161	Non_Small_Cell_Lung_Carcinoma
6.124	Non_Small_Cell_Lung_Carcinoma
6.124	Non_Small_Cell_Lung_Carcinoma
6.111	Non_Small_Cell_Lung_Carcinoma
6.104	Non_Small_Cell_Lung_Carcinoma
6.091	Non_Small_Cell_Lung_Carcinoma
6.091	Non_Small_Cell_Lung_Carcinoma
6.089	Non_Small_Cell_Lung_Carcinoma
6.084	Non_Small_Cell_Lung_Carcinoma
6.043	Non_Small_Cell_Lung_Carcinoma
6.037	Non_Small_Cell_Lung_Carcinoma
6.037	Non_Small_Cell_Lung_Carcinoma
6.034	Non_Small_Cell_Lung_Carcinoma
6.028	Non_Small_Cell_Lung_Carcinoma
6.009	Non_Small_Cell_Lung_Carcinoma
6.004	Non_Small_Cell_Lung_Carcinoma
5.996	Non_Small_Cell_Lung_Carcinoma
5.995	Non_Small_Cell_Lung_Carcinoma
5.97	Non_Small_Cell_Lung_Carcinoma
5.955	Non_Small_Cell_Lung_Carcinoma
5.952	Non_Small_Cell_Lung_Carcinoma
5.938	Non_Small_Cell_Lung_Carcinoma
5.936	Non_Small_Cell_Lung_Carcinoma
5.934	Non_Small_Cell_Lung_Carcinoma
5.922	Non_Small_Cell_Lung_Carcinoma
5.92	Non_Small_Cell_Lung_Carcinoma
5.918	Non_Small_Cell_Lung_Carcinoma
5.877	Non_Small_Cell_Lung_Carcinoma
5.87	Non_Small_Cell_Lung_Carcinoma
5.859	Non_Small_Cell_Lung_Carcinoma
5.846	Non_Small_Cell_Lung_Carcinoma
5.837	Non_Small_Cell_Lung_Carcinoma
5.836	Non_Small_Cell_Lung_Carcinoma
5.833	Non_Small_Cell_Lung_Carcinoma
5.819	Non_Small_Cell_Lung_Carcinoma
5.807	Non_Small_Cell_Lung_Carcinoma
5.805	Non_Small_Cell_Lung_Carcinoma
5.794	Non_Small_Cell_Lung_Carcinoma
5.785	Non_Small_Cell_Lung_Carcinoma
5.784	Non_Small_Cell_Lung_Carcinoma
5.777	Non_Small_Cell_Lung_Carcinoma
5.776	Non_Small_Cell_Lung_Carcinoma
5.749	Non_Small_Cell_Lung_Carcinoma
5.746	Non_Small_Cell_Lung_Carcinoma
5.741	Non_Small_Cell_Lung_Carcinoma
5.728	Non_Small_Cell_Lung_Carcinoma
5.722	Non_Small_Cell_Lung_Carcinoma
5.722	Non_Small_Cell_Lung_Carcinoma
5.696	Non_Small_Cell_Lung_Carcinoma
5.667	Non_Small_Cell_Lung_Carcinoma
5.632	Non_Small_Cell_Lung_Carcinoma
5.63	Non_Small_Cell_Lung_Carcinoma
5.623	Non_Small_Cell_Lung_Carcinoma
5.617	Non_Small_Cell_Lung_Carcinoma
5.605	Non_Small_Cell_Lung_Carcinoma
5.603	Non_Small_Cell_Lung_Carcinoma
8.316	Adjacent tissue
8.06	Adjacent tissue
7.959	Adjacent tissue
7.889	Adjacent tissue
7.863	Adjacent tissue
7.807	Adjacent tissue
7.791	Adjacent tissue
7.557	Adjacent tissue
7.474	Adjacent tissue
7.454	Adjacent tissue
7.42	Adjacent tissue
7.391	Adjacent tissue
7.368	Adjacent tissue
7.12	Adjacent tissue
7.119	Adjacent tissue
7.113	Adjacent tissue
6.919	Adjacent tissue
6.91	Adjacent tissue
6.893	Adjacent tissue
6.859	Adjacent tissue
6.829	Adjacent tissue
6.829	Adjacent tissue
6.791	Adjacent tissue
6.763	Adjacent tissue
6.748	Adjacent tissue
6.747	Adjacent tissue
6.644	Adjacent tissue
6.64	Adjacent tissue
6.548	Adjacent tissue
6.467	Adjacent tissue
6.179	Adjacent tissue
8.51	Adjacent tissue
8.305	Adjacent tissue
8.108	Adjacent tissue
7.762	Adjacent tissue
7.706	Adjacent tissue
7.684	Adjacent tissue
7.548	Adjacent tissue
7.454	Adjacent tissue
7.446	Adjacent tissue
7.13	Adjacent tissue
7.059	Adjacent tissue
6.887	Adjacent tissue
6.874	Adjacent tissue
6.768	Adjacent tissue
6.767	Adjacent tissue
6.727	Adjacent tissue
6.642	Adjacent tissue
6.606	Adjacent tissue
6.235	Adjacent tissue
6.199	Adjacent tissue
6.078	Adjacent tissue
6.015	Adjacent tissue
5.928	Adjacent tissue
5.772	Adjacent tissue
5.745	Adjacent tissue
5.707	Adjacent tissue
5.67	Adjacent tissue
5.499	Adjacent tissue
5.366	Adjacent tissue
5.269	Adjacent tissue
5.22	Adjacent tissue
4.867	Adjacent tissue

## Sheet: Figure6B
Expression	Groups
6.92344	Non_Small_Cell_Lung_Carcinoma
5.5146	Non_Small_Cell_Lung_Carcinoma
4.23768	Non_Small_Cell_Lung_Carcinoma
6.29562	Non_Small_Cell_Lung_Carcinoma
6.69495	Non_Small_Cell_Lung_Carcinoma
7.68056	Non_Small_Cell_Lung_Carcinoma
4.52696	Non_Small_Cell_Lung_Carcinoma
6.403	Non_Small_Cell_Lung_Carcinoma
3.46095	Non_Small_Cell_Lung_Carcinoma
6.3773	Non_Small_Cell_Lung_Carcinoma
5.36386	Non_Small_Cell_Lung_Carcinoma
6.02887	Non_Small_Cell_Lung_Carcinoma
5.82432	Non_Small_Cell_Lung_Carcinoma
5.27156	Non_Small_Cell_Lung_Carcinoma
6.74151	Non_Small_Cell_Lung_Carcinoma
4.2718	Non_Small_Cell_Lung_Carcinoma
4.46325	Non_Small_Cell_Lung_Carcinoma
5.68011	Non_Small_Cell_Lung_Carcinoma
5.95467	Non_Small_Cell_Lung_Carcinoma
4.51572	Non_Small_Cell_Lung_Carcinoma
5.68777	Non_Small_Cell_Lung_Carcinoma
6.01124	Non_Small_Cell_Lung_Carcinoma
3.90484	Non_Small_Cell_Lung_Carcinoma
6.1702	Non_Small_Cell_Lung_Carcinoma
6.53511	Non_Small_Cell_Lung_Carcinoma
5.33652	Non_Small_Cell_Lung_Carcinoma
5.86305	Non_Small_Cell_Lung_Carcinoma
5.2418	Non_Small_Cell_Lung_Carcinoma
5.18492	Non_Small_Cell_Lung_Carcinoma
4.0642	Non_Small_Cell_Lung_Carcinoma
6.03924	Non_Small_Cell_Lung_Carcinoma
5.11702	Non_Small_Cell_Lung_Carcinoma
6.62942	Non_Small_Cell_Lung_Carcinoma
4.61015	Non_Small_Cell_Lung_Carcinoma
5.55374	Non_Small_Cell_Lung_Carcinoma
4.89406	Non_Small_Cell_Lung_Carcinoma
4.5906	Non_Small_Cell_Lung_Carcinoma
4.29918	Non_Small_Cell_Lung_Carcinoma
5.76801	Non_Small_Cell_Lung_Carcinoma
4.5936	Non_Small_Cell_Lung_Carcinoma
4.77667	Non_Small_Cell_Lung_Carcinoma
7.12947	Non_Small_Cell_Lung_Carcinoma
4.36124	Non_Small_Cell_Lung_Carcinoma
3.11054	Non_Small_Cell_Lung_Carcinoma
6.68012	Non_Small_Cell_Lung_Carcinoma
5.96352	Non_Small_Cell_Lung_Carcinoma
5.55324	Non_Small_Cell_Lung_Carcinoma
5.18134	Non_Small_Cell_Lung_Carcinoma
4.94109	Non_Small_Cell_Lung_Carcinoma
4.70494	Non_Small_Cell_Lung_Carcinoma
5.52012	Non_Small_Cell_Lung_Carcinoma
5.1684	Non_Small_Cell_Lung_Carcinoma
5.5766	Non_Small_Cell_Lung_Carcinoma
5.41039	Non_Small_Cell_Lung_Carcinoma
4.29855	Non_Small_Cell_Lung_Carcinoma
6.16874	Non_Small_Cell_Lung_Carcinoma
7.09133	Non_Small_Cell_Lung_Carcinoma
3.38472	Non_Small_Cell_Lung_Carcinoma
6.65679	Non_Small_Cell_Lung_Carcinoma
6.42807	Non_Small_Cell_Lung_Carcinoma
6.31524	Non_Small_Cell_Lung_Carcinoma
1.62676	Non_Small_Cell_Lung_Carcinoma
4.98291	Non_Small_Cell_Lung_Carcinoma
6.29133	Non_Small_Cell_Lung_Carcinoma
6.48845	Non_Small_Cell_Lung_Carcinoma
5.88152	Non_Small_Cell_Lung_Carcinoma
5.28262	Non_Small_Cell_Lung_Carcinoma
4.00499	Non_Small_Cell_Lung_Carcinoma
6.63971	Non_Small_Cell_Lung_Carcinoma
6.40422	Non_Small_Cell_Lung_Carcinoma
7.1286	Non_Small_Cell_Lung_Carcinoma
5.73129	Non_Small_Cell_Lung_Carcinoma
4.86031	Non_Small_Cell_Lung_Carcinoma
4.63296	Non_Small_Cell_Lung_Carcinoma
5.26871	Non_Small_Cell_Lung_Carcinoma
3.28628	Non_Small_Cell_Lung_Carcinoma
0.564923	Non_Small_Cell_Lung_Carcinoma
5.58215	Non_Small_Cell_Lung_Carcinoma
4.74487	Non_Small_Cell_Lung_Carcinoma
6.69869	Non_Small_Cell_Lung_Carcinoma
7.77505	Non_Small_Cell_Lung_Carcinoma
7.31159	Non_Small_Cell_Lung_Carcinoma
5.72061	Non_Small_Cell_Lung_Carcinoma
4.41007	Non_Small_Cell_Lung_Carcinoma
4.34993	Non_Small_Cell_Lung_Carcinoma
6.6699	Non_Small_Cell_Lung_Carcinoma
6.25928	Non_Small_Cell_Lung_Carcinoma
4.99536	Non_Small_Cell_Lung_Carcinoma
4.95032	Non_Small_Cell_Lung_Carcinoma
6.32221	Non_Small_Cell_Lung_Carcinoma
7.17101	Non_Small_Cell_Lung_Carcinoma
4.66932	Non_Small_Cell_Lung_Carcinoma
5.85652	Non_Small_Cell_Lung_Carcinoma
4.96344	Non_Small_Cell_Lung_Carcinoma
8.26593	Non_Small_Cell_Lung_Carcinoma
5.41224	Non_Small_Cell_Lung_Carcinoma
7.10671	Non_Small_Cell_Lung_Carcinoma
5.28206	Non_Small_Cell_Lung_Carcinoma
3.93606	Non_Small_Cell_Lung_Carcinoma
6.34361	Non_Small_Cell_Lung_Carcinoma
7.78029	Non_Small_Cell_Lung_Carcinoma
6.83658	Non_Small_Cell_Lung_Carcinoma
5.64194	Non_Small_Cell_Lung_Carcinoma
5.82933	Non_Small_Cell_Lung_Carcinoma
6.49326	Non_Small_Cell_Lung_Carcinoma
6.91714	Non_Small_Cell_Lung_Carcinoma
0.495401	Non_Small_Cell_Lung_Carcinoma
6.04607	Non_Small_Cell_Lung_Carcinoma
7.25956	Non_Small_Cell_Lung_Carcinoma
5.4799	Non_Small_Cell_Lung_Carcinoma
5.73878	Non_Small_Cell_Lung_Carcinoma
5.55898	Non_Small_Cell_Lung_Carcinoma
4.80728	Non_Small_Cell_Lung_Carcinoma
5.71487	Non_Small_Cell_Lung_Carcinoma
5.4866	Non_Small_Cell_Lung_Carcinoma
5.15277	Non_Small_Cell_Lung_Carcinoma
5.43417	Non_Small_Cell_Lung_Carcinoma
5.9291	Non_Small_Cell_Lung_Carcinoma
4.26442	Non_Small_Cell_Lung_Carcinoma
5.47998	Non_Small_Cell_Lung_Carcinoma
6.02509	Non_Small_Cell_Lung_Carcinoma
6.25237	Non_Small_Cell_Lung_Carcinoma
5.13263	Non_Small_Cell_Lung_Carcinoma
4.87922	Non_Small_Cell_Lung_Carcinoma
5.83231	Non_Small_Cell_Lung_Carcinoma
6.18888	Non_Small_Cell_Lung_Carcinoma
5.61861	Non_Small_Cell_Lung_Carcinoma
5.61063	Non_Small_Cell_Lung_Carcinoma
5.05758	Non_Small_Cell_Lung_Carcinoma
4.91153	Non_Small_Cell_Lung_Carcinoma
5.19186	Non_Small_Cell_Lung_Carcinoma
6.43663	Non_Small_Cell_Lung_Carcinoma
5.51391	Non_Small_Cell_Lung_Carcinoma
5.8595	Non_Small_Cell_Lung_Carcinoma
5.1907	Non_Small_Cell_Lung_Carcinoma
5.04375	Non_Small_Cell_Lung_Carcinoma
6.19828	Non_Small_Cell_Lung_Carcinoma
5.03155	Non_Small_Cell_Lung_Carcinoma
5.07005	Non_Small_Cell_Lung_Carcinoma
5.22064	Non_Small_Cell_Lung_Carcinoma
4.65009	Non_Small_Cell_Lung_Carcinoma
5.24674	Non_Small_Cell_Lung_Carcinoma
5.34482	Non_Small_Cell_Lung_Carcinoma
5.55376	Non_Small_Cell_Lung_Carcinoma
5.53608	Non_Small_Cell_Lung_Carcinoma
6.43234	Non_Small_Cell_Lung_Carcinoma
3.95989	Non_Small_Cell_Lung_Carcinoma
5.31868	Non_Small_Cell_Lung_Carcinoma
5.32243	Non_Small_Cell_Lung_Carcinoma
5.1944	Non_Small_Cell_Lung_Carcinoma
4.10035	Non_Small_Cell_Lung_Carcinoma
4.43741	Non_Small_Cell_Lung_Carcinoma
7.23662	Non_Small_Cell_Lung_Carcinoma
3.55306	Non_Small_Cell_Lung_Carcinoma
5.74009	Non_Small_Cell_Lung_Carcinoma
0.566719	Non_Small_Cell_Lung_Carcinoma
4.8537	Non_Small_Cell_Lung_Carcinoma
3.90555	Non_Small_Cell_Lung_Carcinoma
4.32997	Non_Small_Cell_Lung_Carcinoma
6.93769	Non_Small_Cell_Lung_Carcinoma
6.00861	Non_Small_Cell_Lung_Carcinoma
5.61477	Non_Small_Cell_Lung_Carcinoma
5.95228	Non_Small_Cell_Lung_Carcinoma
6.77429	Non_Small_Cell_Lung_Carcinoma
4.21145	Non_Small_Cell_Lung_Carcinoma
3.40596	Non_Small_Cell_Lung_Carcinoma
7.44188	Non_Small_Cell_Lung_Carcinoma
6.21994	Non_Small_Cell_Lung_Carcinoma
8.20321	Non_Small_Cell_Lung_Carcinoma
5.9316	Non_Small_Cell_Lung_Carcinoma
7.17611	Non_Small_Cell_Lung_Carcinoma
4.41945	Non_Small_Cell_Lung_Carcinoma
2.88519	Non_Small_Cell_Lung_Carcinoma
7.08796	Non_Small_Cell_Lung_Carcinoma
5.91174	Non_Small_Cell_Lung_Carcinoma
5.16046	Non_Small_Cell_Lung_Carcinoma
4.70343	Non_Small_Cell_Lung_Carcinoma
5.86647	Non_Small_Cell_Lung_Carcinoma
4.05471	Non_Small_Cell_Lung_Carcinoma
4.31599	Non_Small_Cell_Lung_Carcinoma
6.17648	Non_Small_Cell_Lung_Carcinoma
5.74612	Non_Small_Cell_Lung_Carcinoma
6.0523	Non_Small_Cell_Lung_Carcinoma
7.9227	Non_Small_Cell_Lung_Carcinoma
3.82323	Non_Small_Cell_Lung_Carcinoma
6.27879	Non_Small_Cell_Lung_Carcinoma
5.65328	Non_Small_Cell_Lung_Carcinoma
6.12799	Non_Small_Cell_Lung_Carcinoma
7.0656	Non_Small_Cell_Lung_Carcinoma
6.68927	Non_Small_Cell_Lung_Carcinoma
7.88449	Non_Small_Cell_Lung_Carcinoma
0.567558	Non_Small_Cell_Lung_Carcinoma
5.75852	Non_Small_Cell_Lung_Carcinoma
5.5063	Non_Small_Cell_Lung_Carcinoma
6.14283	Non_Small_Cell_Lung_Carcinoma
5.267	Non_Small_Cell_Lung_Carcinoma
6.1311	Non_Small_Cell_Lung_Carcinoma
5.60634	Non_Small_Cell_Lung_Carcinoma
7.42858	Non_Small_Cell_Lung_Carcinoma
4.50674	Non_Small_Cell_Lung_Carcinoma
6.26467	Non_Small_Cell_Lung_Carcinoma
4.96341	Non_Small_Cell_Lung_Carcinoma
6.92179	Non_Small_Cell_Lung_Carcinoma
5.32553	Non_Small_Cell_Lung_Carcinoma
4.98261	Non_Small_Cell_Lung_Carcinoma
5.34689	Non_Small_Cell_Lung_Carcinoma
5.37579	Non_Small_Cell_Lung_Carcinoma
3.51353	Non_Small_Cell_Lung_Carcinoma
1.96931	Non_Small_Cell_Lung_Carcinoma
5.75287	Non_Small_Cell_Lung_Carcinoma
5.28199	Non_Small_Cell_Lung_Carcinoma
6.44199	Non_Small_Cell_Lung_Carcinoma
5.53796	Non_Small_Cell_Lung_Carcinoma
6.77751	Non_Small_Cell_Lung_Carcinoma
3.53075	Non_Small_Cell_Lung_Carcinoma
2.9891	Non_Small_Cell_Lung_Carcinoma
5.85664	Non_Small_Cell_Lung_Carcinoma
6.51367	Non_Small_Cell_Lung_Carcinoma
5.63881	Non_Small_Cell_Lung_Carcinoma
1.53856	Non_Small_Cell_Lung_Carcinoma
3.98622	Non_Small_Cell_Lung_Carcinoma
5.56579	Non_Small_Cell_Lung_Carcinoma
6.30517	Non_Small_Cell_Lung_Carcinoma
5.8421	Non_Small_Cell_Lung_Carcinoma
4.76714	Non_Small_Cell_Lung_Carcinoma
5.24034	Non_Small_Cell_Lung_Carcinoma
4.49987	Non_Small_Cell_Lung_Carcinoma
5.46277	Non_Small_Cell_Lung_Carcinoma
6.31837	Non_Small_Cell_Lung_Carcinoma
6.26205	Non_Small_Cell_Lung_Carcinoma
5.37442	Non_Small_Cell_Lung_Carcinoma
5.08864	Non_Small_Cell_Lung_Carcinoma
5.27948	Non_Small_Cell_Lung_Carcinoma
5.90356	Non_Small_Cell_Lung_Carcinoma
5.75065	Non_Small_Cell_Lung_Carcinoma
5.5343	Non_Small_Cell_Lung_Carcinoma
5.54762	Non_Small_Cell_Lung_Carcinoma
6.85331	Non_Small_Cell_Lung_Carcinoma
4.75069	Non_Small_Cell_Lung_Carcinoma
6.90325	Non_Small_Cell_Lung_Carcinoma
5.11564	Non_Small_Cell_Lung_Carcinoma
6.28639	Non_Small_Cell_Lung_Carcinoma
3.89706	Non_Small_Cell_Lung_Carcinoma
5.09189	Non_Small_Cell_Lung_Carcinoma
5.05417	Non_Small_Cell_Lung_Carcinoma
4.29712	Non_Small_Cell_Lung_Carcinoma
5.6976	Non_Small_Cell_Lung_Carcinoma
6.25311	Non_Small_Cell_Lung_Carcinoma
5.01337	Non_Small_Cell_Lung_Carcinoma
4.92943	Non_Small_Cell_Lung_Carcinoma
5.33765	Non_Small_Cell_Lung_Carcinoma
5.80469	Non_Small_Cell_Lung_Carcinoma
5.68435	Non_Small_Cell_Lung_Carcinoma
5.44987	Non_Small_Cell_Lung_Carcinoma
4.27552	Non_Small_Cell_Lung_Carcinoma
5.43685	Non_Small_Cell_Lung_Carcinoma
4.74761	Non_Small_Cell_Lung_Carcinoma
6.38602	Non_Small_Cell_Lung_Carcinoma
6.25901	Non_Small_Cell_Lung_Carcinoma
4.1534	Non_Small_Cell_Lung_Carcinoma
5.86356	Non_Small_Cell_Lung_Carcinoma
4.95207	Non_Small_Cell_Lung_Carcinoma
5.98807	Non_Small_Cell_Lung_Carcinoma
5.27475	Non_Small_Cell_Lung_Carcinoma
5.79295	Non_Small_Cell_Lung_Carcinoma
5.24331	Non_Small_Cell_Lung_Carcinoma
5.60571	Non_Small_Cell_Lung_Carcinoma
5.81608	Non_Small_Cell_Lung_Carcinoma
6.41534	Non_Small_Cell_Lung_Carcinoma
5.83338	Non_Small_Cell_Lung_Carcinoma
2.58921	Non_Small_Cell_Lung_Carcinoma
5.76272	Non_Small_Cell_Lung_Carcinoma
5.13801	Non_Small_Cell_Lung_Carcinoma
5.52264	Non_Small_Cell_Lung_Carcinoma
6.90709	Non_Small_Cell_Lung_Carcinoma
6.08009	Non_Small_Cell_Lung_Carcinoma
5.45513	Non_Small_Cell_Lung_Carcinoma
5.42941	Non_Small_Cell_Lung_Carcinoma
5.31908	Non_Small_Cell_Lung_Carcinoma
5.31295	Non_Small_Cell_Lung_Carcinoma
5.2252	Non_Small_Cell_Lung_Carcinoma
4.93224	Non_Small_Cell_Lung_Carcinoma
5.07247	Non_Small_Cell_Lung_Carcinoma
6.81529	Non_Small_Cell_Lung_Carcinoma
5.56447	Non_Small_Cell_Lung_Carcinoma
4.9421	Non_Small_Cell_Lung_Carcinoma
6.01047	Non_Small_Cell_Lung_Carcinoma
5.95554	Non_Small_Cell_Lung_Carcinoma
6.05608	Non_Small_Cell_Lung_Carcinoma
5.03812	Non_Small_Cell_Lung_Carcinoma
4.73559	Non_Small_Cell_Lung_Carcinoma
5.56924	Non_Small_Cell_Lung_Carcinoma
5.95298	Non_Small_Cell_Lung_Carcinoma
6.52037	Non_Small_Cell_Lung_Carcinoma
5.39841	Non_Small_Cell_Lung_Carcinoma
0.229802	Non_Small_Cell_Lung_Carcinoma
5.83526	Non_Small_Cell_Lung_Carcinoma
5.26732	Non_Small_Cell_Lung_Carcinoma
5.51813	Non_Small_Cell_Lung_Carcinoma
5.30912	Non_Small_Cell_Lung_Carcinoma
6.73572	Non_Small_Cell_Lung_Carcinoma
5.16646	Non_Small_Cell_Lung_Carcinoma
5.58461	Non_Small_Cell_Lung_Carcinoma
5.08246	Non_Small_Cell_Lung_Carcinoma
6.28088	Non_Small_Cell_Lung_Carcinoma
5.88694	Non_Small_Cell_Lung_Carcinoma
5.2774	Non_Small_Cell_Lung_Carcinoma
5.4368	Non_Small_Cell_Lung_Carcinoma
5.2882	Non_Small_Cell_Lung_Carcinoma
7.14265	Non_Small_Cell_Lung_Carcinoma
5.38588	Non_Small_Cell_Lung_Carcinoma
6.19936	Non_Small_Cell_Lung_Carcinoma
6.68349	Non_Small_Cell_Lung_Carcinoma
7.4481	Non_Small_Cell_Lung_Carcinoma
5.80388	Non_Small_Cell_Lung_Carcinoma
3.59501	Non_Small_Cell_Lung_Carcinoma
6.41607	Non_Small_Cell_Lung_Carcinoma
5.27281	Non_Small_Cell_Lung_Carcinoma
6.5739	Non_Small_Cell_Lung_Carcinoma
5.15859	Non_Small_Cell_Lung_Carcinoma
5.42288	Non_Small_Cell_Lung_Carcinoma
5.48116	Non_Small_Cell_Lung_Carcinoma
5.08964	Non_Small_Cell_Lung_Carcinoma
5.21303	Non_Small_Cell_Lung_Carcinoma
5.55781	Non_Small_Cell_Lung_Carcinoma
5.62187	Non_Small_Cell_Lung_Carcinoma
5.23193	Non_Small_Cell_Lung_Carcinoma
6.22555	Non_Small_Cell_Lung_Carcinoma
5.09909	Non_Small_Cell_Lung_Carcinoma
5.02079	Non_Small_Cell_Lung_Carcinoma
4.66131	Non_Small_Cell_Lung_Carcinoma
5.55822	Non_Small_Cell_Lung_Carcinoma
6.95761	Non_Small_Cell_Lung_Carcinoma
6.47909	Non_Small_Cell_Lung_Carcinoma
5.96765	Non_Small_Cell_Lung_Carcinoma
4.44378	Non_Small_Cell_Lung_Carcinoma
5.33969	Non_Small_Cell_Lung_Carcinoma
4.71708	Non_Small_Cell_Lung_Carcinoma
6.33372	Non_Small_Cell_Lung_Carcinoma
5.61992	Non_Small_Cell_Lung_Carcinoma
5.47047	Non_Small_Cell_Lung_Carcinoma
5.7991	Non_Small_Cell_Lung_Carcinoma
4.46925	Non_Small_Cell_Lung_Carcinoma
5.47354	Non_Small_Cell_Lung_Carcinoma
4.95149	Non_Small_Cell_Lung_Carcinoma
6.4555	Non_Small_Cell_Lung_Carcinoma
6.63146	Non_Small_Cell_Lung_Carcinoma
6.95188	Non_Small_Cell_Lung_Carcinoma
6.7159	Non_Small_Cell_Lung_Carcinoma
5.58259	Non_Small_Cell_Lung_Carcinoma
7.31709	Non_Small_Cell_Lung_Carcinoma
5.68588	Non_Small_Cell_Lung_Carcinoma
8.12269	Non_Small_Cell_Lung_Carcinoma
5.41826	Non_Small_Cell_Lung_Carcinoma
5.40449	Non_Small_Cell_Lung_Carcinoma
4.09529	Non_Small_Cell_Lung_Carcinoma
4.53709	Non_Small_Cell_Lung_Carcinoma
3.46731	Non_Small_Cell_Lung_Carcinoma
5.59227	Non_Small_Cell_Lung_Carcinoma
5.108	Non_Small_Cell_Lung_Carcinoma
5.65984	Non_Small_Cell_Lung_Carcinoma
5.64811	Non_Small_Cell_Lung_Carcinoma
5.25398	Non_Small_Cell_Lung_Carcinoma
5.58434	Non_Small_Cell_Lung_Carcinoma
4.80129	Non_Small_Cell_Lung_Carcinoma
6.03989	Non_Small_Cell_Lung_Carcinoma
4.95721	Non_Small_Cell_Lung_Carcinoma
5.38622	Non_Small_Cell_Lung_Carcinoma
5.7715	Non_Small_Cell_Lung_Carcinoma
5.74028	Non_Small_Cell_Lung_Carcinoma
5.06365	Non_Small_Cell_Lung_Carcinoma
4.74909	Non_Small_Cell_Lung_Carcinoma
5.35156	Non_Small_Cell_Lung_Carcinoma
5.38463	Non_Small_Cell_Lung_Carcinoma
5.21672	Non_Small_Cell_Lung_Carcinoma
4.73365	Non_Small_Cell_Lung_Carcinoma
5.01508	Non_Small_Cell_Lung_Carcinoma
5.05721	Non_Small_Cell_Lung_Carcinoma
5.39389	Non_Small_Cell_Lung_Carcinoma
6.01792	Non_Small_Cell_Lung_Carcinoma
4.70886	Non_Small_Cell_Lung_Carcinoma
5.30981	Non_Small_Cell_Lung_Carcinoma
4.67393	Non_Small_Cell_Lung_Carcinoma
5.85509	Non_Small_Cell_Lung_Carcinoma
5.63313	Non_Small_Cell_Lung_Carcinoma
5.04958	Non_Small_Cell_Lung_Carcinoma
5.48125	Non_Small_Cell_Lung_Carcinoma
5.48343	Non_Small_Cell_Lung_Carcinoma
5.86076	Non_Small_Cell_Lung_Carcinoma
0.469773	Non_Small_Cell_Lung_Carcinoma
5.72445	Non_Small_Cell_Lung_Carcinoma
6.22035	Non_Small_Cell_Lung_Carcinoma
5.4517	Non_Small_Cell_Lung_Carcinoma
6.12614	Non_Small_Cell_Lung_Carcinoma
5.20516	Non_Small_Cell_Lung_Carcinoma
5.7554	Non_Small_Cell_Lung_Carcinoma
0.547871	Non_Small_Cell_Lung_Carcinoma
4.98567	Non_Small_Cell_Lung_Carcinoma
4.9056	Non_Small_Cell_Lung_Carcinoma
4.53798	Non_Small_Cell_Lung_Carcinoma
5.59485	Non_Small_Cell_Lung_Carcinoma
3.70151	Non_Small_Cell_Lung_Carcinoma
6.98311	Non_Small_Cell_Lung_Carcinoma
5.78116	Non_Small_Cell_Lung_Carcinoma
4.44136	Non_Small_Cell_Lung_Carcinoma
6.63655	Non_Small_Cell_Lung_Carcinoma
4.15873	Non_Small_Cell_Lung_Carcinoma
5.86264	Non_Small_Cell_Lung_Carcinoma
6.2808	Non_Small_Cell_Lung_Carcinoma
6.24468	Non_Small_Cell_Lung_Carcinoma
5.7026	Non_Small_Cell_Lung_Carcinoma
7.29672	Non_Small_Cell_Lung_Carcinoma
5.07836	Non_Small_Cell_Lung_Carcinoma
4.77882	Non_Small_Cell_Lung_Carcinoma
4.11796	Non_Small_Cell_Lung_Carcinoma
4.22779	Non_Small_Cell_Lung_Carcinoma
6.81247	Non_Small_Cell_Lung_Carcinoma
5.04134	Non_Small_Cell_Lung_Carcinoma
7.50842	Non_Small_Cell_Lung_Carcinoma
3.93374	Non_Small_Cell_Lung_Carcinoma
3.57012	Non_Small_Cell_Lung_Carcinoma
7.82674	Non_Small_Cell_Lung_Carcinoma
6.78518	Non_Small_Cell_Lung_Carcinoma
7.96278	Non_Small_Cell_Lung_Carcinoma
5.82629	Non_Small_Cell_Lung_Carcinoma
5.16355	Non_Small_Cell_Lung_Carcinoma
3.57281	Non_Small_Cell_Lung_Carcinoma
4.56158	Non_Small_Cell_Lung_Carcinoma
4.5666	Non_Small_Cell_Lung_Carcinoma
4.99793	Non_Small_Cell_Lung_Carcinoma
6.91018	Non_Small_Cell_Lung_Carcinoma
3.43186	Non_Small_Cell_Lung_Carcinoma
7.72431	Non_Small_Cell_Lung_Carcinoma
3.23557	Non_Small_Cell_Lung_Carcinoma
6.95467	Non_Small_Cell_Lung_Carcinoma
4.06041	Non_Small_Cell_Lung_Carcinoma
5.33447	Non_Small_Cell_Lung_Carcinoma
7.72854	Non_Small_Cell_Lung_Carcinoma
6.5629	Non_Small_Cell_Lung_Carcinoma
7.38012	Non_Small_Cell_Lung_Carcinoma
7.78928	Non_Small_Cell_Lung_Carcinoma
6.50908	Non_Small_Cell_Lung_Carcinoma
5.2858	Non_Small_Cell_Lung_Carcinoma
5.79867	Non_Small_Cell_Lung_Carcinoma
5.4281	Non_Small_Cell_Lung_Carcinoma
4.67536	Non_Small_Cell_Lung_Carcinoma
6.18764	Non_Small_Cell_Lung_Carcinoma
3.55751	Non_Small_Cell_Lung_Carcinoma
5.15744	Non_Small_Cell_Lung_Carcinoma
5.68202	Non_Small_Cell_Lung_Carcinoma
4.61495	Non_Small_Cell_Lung_Carcinoma
4.70879	Non_Small_Cell_Lung_Carcinoma
5.02146	Non_Small_Cell_Lung_Carcinoma
4.95639	Healthy_control
6.63725	Healthy_control
5.16356	Healthy_control
6.49351	Healthy_control
4.94418	Healthy_control
4.65043	Healthy_control
4.17822	Healthy_control
6.38254	Healthy_control
4.8812	Healthy_control
5.18307	Healthy_control
5.36764	Healthy_control
3.88737	Healthy_control
5.48849	Healthy_control
6.64787	Healthy_control
6.21531	Healthy_control
3.59735	Healthy_control
5.11207	Healthy_control
5.96732	Healthy_control
5.02822	Healthy_control
5.37705	Healthy_control
5.90862	Healthy_control
6.06151	Healthy_control
5.17418	Healthy_control
4.31346	Healthy_control
4.24975	Healthy_control
4.74619	Healthy_control
5.30975	Healthy_control
4.60053	Healthy_control
5.75322	Healthy_control
6.16384	Healthy_control
5.26401	Healthy_control
6.04732	Healthy_control
5.18008	Healthy_control
4.28025	Healthy_control
5.80667	Healthy_control
4.82254	Healthy_control
4.96016	Healthy_control
4.66734	Healthy_control
4.02438	Healthy_control
3.90695	Healthy_control
4.99461	Healthy_control
5.18032	Healthy_control
5.05525	Healthy_control
4.84618	Healthy_control
5.70872	Healthy_control
5.77713	Healthy_control
5.05163	Healthy_control
4.72414	Healthy_control
5.65229	Healthy_control
4.19434	Healthy_control
4.45428	Healthy_control
5.00038	Healthy_control
4.56069	Healthy_control
4.86658	Healthy_control
5.80437	Healthy_control
3.53624	Healthy_control
5.38371	Healthy_control
5.46896	Healthy_control
5.37745	Healthy_control
3.716	Healthy_control
5.1794	Healthy_control
6.36856	Healthy_control
5.5472	Healthy_control
5.94014	Healthy_control
5.05624	Healthy_control
4.82725	Healthy_control
6.12247	Healthy_control
5.20036	Healthy_control
6.06648	Healthy_control
5.38027	Healthy_control
4.97123	Healthy_control
5.8903	Healthy_control
5.17272	Healthy_control
6.0185	Healthy_control
6.24897	Healthy_control
6.03261	Healthy_control
5.51223	Healthy_control
6.42004	Healthy_control
5.04933	Healthy_control
3.95943	Healthy_control
5.6396	Healthy_control
7.10608	Healthy_control
5.83186	Healthy_control
6.72415	Healthy_control
5.30092	Healthy_control
5.79953	Healthy_control
0.562129	Healthy_control
3.40204	Healthy_control
4.04357	Healthy_control
6.27318	Healthy_control
3.17476	Healthy_control
6.08679	Healthy_control
5.76378	Healthy_control
5.28229	Healthy_control
5.53592	Healthy_control
5.29319	Healthy_control
4.23359	Healthy_control
5.81501	Healthy_control
5.22811	Healthy_control
4.04808	Healthy_control
5.10808	Healthy_control
5.9058	Healthy_control
4.36207	Healthy_control
4.90796	Healthy_control
4.98455	Healthy_control
5.55975	Healthy_control
5.05678	Healthy_control
5.83173	Healthy_control
5.4879	Healthy_control
6.01565	Healthy_control
4.2692	Healthy_control
5.23468	Healthy_control
4.16831	Healthy_control
5.25787	Healthy_control
5.87865	Healthy_control
4.54571	Healthy_control
5.47514	Healthy_control
5.52178	Healthy_control
4.92137	Healthy_control
4.49332	Healthy_control
5.16577	Healthy_control
5.21143	Healthy_control
5.22867	Healthy_control
5.4685	Healthy_control
5.8443	Healthy_control
5.4436	Healthy_control
5.51172	Healthy_control
6.87573	Healthy_control
6.24941	Healthy_control
4.22453	Healthy_control
3.75543	Healthy_control
6.05923	Healthy_control
4.98597	Healthy_control
4.80174	Healthy_control
6.33188	Healthy_control
5.87558	Healthy_control
3.0984	Healthy_control
5.00463	Healthy_control
3.06695	Healthy_control
6.76864	Healthy_control
5.3978	Healthy_control
5.16255	Healthy_control
4.25783	Healthy_control
3.83142	Healthy_control
0.56467	Healthy_control
4.93802	Healthy_control
5.3257	Healthy_control
3.74792	Healthy_control
4.94975	Healthy_control
3.19394	Healthy_control
5.45087	Healthy_control
4.7107	Healthy_control
6.32999	Healthy_control
4.89504	Healthy_control
4.19623	Healthy_control
3.9658	Healthy_control
5.28773	Healthy_control
5.64369	Healthy_control
3.55384	Healthy_control
4.49344	Healthy_control
0.614089	Healthy_control
3.5611	Healthy_control
5.18634	Healthy_control
4.96311	Healthy_control
4.91836	Healthy_control
5.22749	Healthy_control
4.91806	Healthy_control
4.7111	Healthy_control
4.56238	Healthy_control
4.92803	Healthy_control
5.5774	Healthy_control
4.9863	Healthy_control
5.12885	Healthy_control
5.01072	Healthy_control
4.66533	Healthy_control
5.41785	Healthy_control
5.06026	Healthy_control
4.99248	Healthy_control
4.72754	Healthy_control
6.16653	Healthy_control
5.61371	Healthy_control
5.23976	Healthy_control
5.32785	Healthy_control
5.01045	Healthy_control
4.95982	Healthy_control
5.45147	Healthy_control
4.18551	Healthy_control
5.27657	Healthy_control
5.45205	Healthy_control
5.00159	Healthy_control
4.96229	Healthy_control
6.37243	Healthy_control
4.83695	Healthy_control
6.46784	Healthy_control
4.69808	Healthy_control
4.5606	Healthy_control
6.67694	Healthy_control
3.19258	Healthy_control
5.28263	Healthy_control
5.9892	Healthy_control
5.18764	Healthy_control
5.75307	Healthy_control
3.7434	Healthy_control
5.46425	Healthy_control
6.072	Healthy_control
4.0291	Healthy_control
6.36611	Healthy_control
4.27569	Healthy_control
4.73636	Healthy_control
4.79061	Healthy_control
5.70878	Healthy_control
5.55425	Healthy_control
4.74494	Healthy_control
5.5943	Healthy_control
4.57124	Healthy_control
5.65152	Healthy_control
4.17335	Healthy_control
6.21254	Healthy_control
5.39801	Healthy_control
4.27346	Healthy_control
5.81055	Healthy_control
5.34	Healthy_control
5.64929	Healthy_control
5.77563	Healthy_control
5.81635	Healthy_control
4.53648	Healthy_control
4.28368	Healthy_control
5.04991	Healthy_control
4.83446	Healthy_control
5.90356	Healthy_control
5.27527	Healthy_control
5.31547	Healthy_control
4.24829	Healthy_control
-0.229084	Healthy_control
6.23127	Healthy_control
5.24905	Healthy_control
5.23076	Healthy_control
5.53515	Healthy_control
5.87391	Healthy_control
6.70449	Healthy_control
5.98408	Healthy_control
6.86573	Healthy_control
4.49942	Healthy_control
3.19244	Healthy_control
6.1885	Healthy_control
3.04097	Healthy_control
5.28326	Healthy_control
5.74261	Healthy_control
5.33966	Healthy_control
5.04368	Healthy_control
4.69258	Healthy_control
5.379	Healthy_control
5.15918	Healthy_control
4.71165	Healthy_control
5.62016	Healthy_control
5.16062	Healthy_control
7.62643	Healthy_control
2.23729	Healthy_control
6.83447	Healthy_control
6.03415	Healthy_control
6.64991	Healthy_control
5.86403	Healthy_control
2.28877	Healthy_control
6.30226	Healthy_control
5.36195	Healthy_control
4.87873	Healthy_control
5.28166	Healthy_control
5.67056	Healthy_control
5.03406	Healthy_control
4.58381	Healthy_control
4.67067	Healthy_control
5.15995	Healthy_control
4.74935	Healthy_control
4.58069	Healthy_control
5.38934	Healthy_control
4.982	Healthy_control
5.18067	Healthy_control
5.26017	Healthy_control
5.33258	Healthy_control
4.96978	Healthy_control
4.75188	Healthy_control
5.30318	Healthy_control
3.83235	Healthy_control
5.33061	Healthy_control
5.91875	Healthy_control
5.49013	Healthy_control
5.28654	Healthy_control
5.26095	Healthy_control
4.84765	Healthy_control
5.23172	Healthy_control
5.2162	Healthy_control
2.62921	Healthy_control
5.69413	Healthy_control
6.09521	Healthy_control
5.38146	Healthy_control
5.56701	Healthy_control
5.63371	Healthy_control
5.50685	Healthy_control
5.32904	Healthy_control
5.1166	Healthy_control
4.93691	Healthy_control
5.7937	Healthy_control
5.04867	Healthy_control
5.19702	Healthy_control
6.62501	Healthy_control
6.39835	Healthy_control
5.65606	Healthy_control
5.39434	Healthy_control
4.83423	Healthy_control
5.43772	Healthy_control
6.20962	Healthy_control
5.87282	Healthy_control
6.6479	Healthy_control
5.45616	Healthy_control
4.42325	Healthy_control
6.26808	Healthy_control
5.2906	Healthy_control
4.67918	Healthy_control
6.03776	Healthy_control
6.3312	Healthy_control
5.78596	Healthy_control
5.38664	Healthy_control
5.61772	Healthy_control
5.2213	Healthy_control
5.8758	Healthy_control
5.6529	Healthy_control
6.28453	Healthy_control
4.22768	Healthy_control
4.16502	Healthy_control
4.29728	Healthy_control
4.8396	Healthy_control
6.2166	Healthy_control
5.67135	Healthy_control
5.56102	Healthy_control
4.92663	Healthy_control
5.41186	Healthy_control
5.99795	Healthy_control
6.15246	Healthy_control
6.1398	Healthy_control
5.25809	Healthy_control
5.26656	Healthy_control
5.1939	Healthy_control
4.01625	Healthy_control
6.2696	Healthy_control
6.33461	Healthy_control
5.93885	Healthy_control
4.59941	Healthy_control
5.32716	Healthy_control
4.98326	Healthy_control
5.58792	Healthy_control
5.89327	Healthy_control
5.69153	Healthy_control
6.06911	Healthy_control
4.89494	Healthy_control
3.97834	Healthy_control
5.02682	Healthy_control
5.58564	Healthy_control
5.35876	Healthy_control
5.1525	Healthy_control
5.42914	Healthy_control
5.54704	Healthy_control
5.57134	Healthy_control
4.72751	Healthy_control
6.15667	Healthy_control
4.75782	Healthy_control
5.28318	Healthy_control
4.81627	Healthy_control
5.08752	Healthy_control
5.52822	Healthy_control
4.9499	Healthy_control
5.47728	Healthy_control
5.34359	Healthy_control
5.64356	Healthy_control
5.49698	Healthy_control
5.5259	Healthy_control
5.56745	Healthy_control
5.61113	Healthy_control
5.46375	Healthy_control
5.13154	Healthy_control
5.73589	Healthy_control
6.05709	Healthy_control
5.10265	Healthy_control
5.10778	Healthy_control
5.22871	Healthy_control
5.52596	Healthy_control
5.10395	Healthy_control
5.40945	Healthy_control
5.45156	Healthy_control
4.97683	Healthy_control
4.88393	Healthy_control
5.98659	Healthy_control
4.92853	Healthy_control
5.52447	Healthy_control
5.1662	Healthy_control
5.08823	Healthy_control
5.00911	Healthy_control
6.17289	Healthy_control
5.57132	Healthy_control
5.54881	Healthy_control
5.63164	Healthy_control
5.19546	Healthy_control
5.31306	Healthy_control
5.23741	Healthy_control
5.14938	Healthy_control
5.3487	Healthy_control
5.63173	Healthy_control
5.5689	Healthy_control
5.80216	Healthy_control
5.20475	Healthy_control

## Sheet: Figure6C
Value	Group
49.9	Health
48.3	Health
46.6	Health
47.3	Health
46.9	Health
48.6	Health
41.8	Health
43.9	Health
47.4	Health
47.6	Health
40	Health
47.5	Health
47.9	Health
48.9	Health
55.8	Cancer
53.8	Cancer
55	Cancer
49.8	Cancer
49.3	Cancer
49.7	Cancer
48.8	Cancer
52.6	Cancer
55.9	Cancer
48.3	Cancer
50.3	Cancer
48.4	Cancer
49.1	Cancer
48.5	Cancer

## Sheet: Figure6D
Value	Group
27.1	health
28.2	health
28.1	health
17.8	health
27.9	health
18.9	health
26.2	health
26.1	health
15.9	health
20.3	health
23.4	health
21.4	health
21.1	health
28.1	health
22.4	cancer
27.4	cancer
26.6	cancer
22.9	cancer
27.8	cancer
28.4	cancer
35.9	cancer
34.2	cancer
38.2	cancer
28.4	cancer
27.8	cancer
24.6	cancer
24.2	cancer
23.5	cancer
